# Supplementary material for: Genetic Association of Interleukin 33/ST2 Polymorphisms With Behcet’s Uveitis
Source: Front Immunol. 2021 Mar 25;12:589639. doi: 10.3389/fimmu.2021.589639 (PMC8043080; doi:10.3389/fimmu.2021.589639)
Supplement: Supplementary file 1 [file DataSheet_1.xlsx]

## Sheet: SNP gene sequencing results
BDU/normal control	rs1048274 allele 1	rs1048274 allele 2	rs1891385 allele 1	rs1891385 allele 2	rs2210463 allele 1	rs2210463 allele 2	rs7044343 allele 1	rs7044343 allele 2	rs11792633 allele 1	rs11792633 allele 2	rs2058660 allele 1	rs2058660 allele 2	rs12712142 allele 1	rs12712142 allele 2	rs3821204 allele 1	s3821204 allele 2
BDU1	G	G	C	A	A	A	C	T	T	C	G	G	C	C	C	C
BDU2	A	G	C	A	A	A	C	T	T	C	G	G	C	C	C	C
BDU3	G	G	C	A	A	A	C	C	T	T	G	G	C	C	C	C
BDU4	G	G	A	A	G	A	T	T	C	C	G	G	C	C	C	C
BDU5	A	A	C	C	A	A	C	C	T	T	G	G	C	C	C	C
BDU6	G	G	A	A	G	A	C	T	C	C	G	G	C	C	C	C
BDU7	A	G	C	A	G	A	C	T	T	C	G	G	C	C	C	C
BDU8	A	A	C	A	A	A	C	C	T	T	G	G	C	C	C	C
BDU9	A	G	C	C	A	A	C	T	T	C	G	G	C	C	C	C
BDU10	A	G	C	A	G	A	C	T	T	C	G	G	C	C	C	C
BDU11	A	G	A	A	G	A	C	T	T	C	G	G	C	C	C	C
BDU12	A	G	C	A	G	A	C	C	T	C	G	G	C	C	C	C
BDU13	A	A	C	A	A	A	C	C	T	T	G	G	C	A	C	C
BDU14	G	G	A	A	G	G	T	T	C	C	G	G	C	C	C	C
BDU15	G	G	A	A	G	A	T	T	C	C	G	G	C	C	C	C
BDU16	A	A	C	C	A	A	C	C	T	T	G	G	C	C	C	C
BDU17	A	G	A	A	G	A	C	T	T	C	G	G	C	C	C	C
BDU18	G	G	A	A	G	G	T	T	C	C	G	G	C	C	C	C
BDU19	A	G	C	A	G	A	C	T	T	C	G	G	C	C	C	C
BDU20	A	G	C	A	G	A	C	T	T	C	G	G	C	C	C	C
BDU21	A	G	C	A	A	A	C	T	T	C	G	G	C	C	C	C
BDU22	A	G	C	A	G	A	C	T	T	C	G	G	C	C	C	C
BDU23	A	A	A	A	A	A	C	C	T	T	G	G	C	C	C	C
BDU24	A	A	A	A	G	A	C	T	T	C	G	G	C	C	C	C
BDU25	A	G	A	A	A	A	C	T	T	T	G	G	C	C	C	C
BDU26	A	A	C	A	A	A	C	C	T	T	G	G	C	C	C	C
BDU27	G	G	A	A	G	A	T	T	C	C	G	G	C	C	C	C
BDU28	A	G	A	A	G	G	C	T	T	C	G	G	C	C	C	C
BDU29	A	A	A	A	G	A	C	C	T	T	G	G	C	C	C	C
BDU30	G	G	A	A	G	A	T	T	C	C	G	G	C	C	C	C
BDU31	A	G	C	A	G	A	C	T	T	C	G	G	C	C	C	C
BDU32	A	A	C	C	A	A	C	C	T	T	G	G	C	C	C	C
BDU33	G	G	A	A	G	A	T	T	C	C	G	G	C	C	C	C
BDU34	A	G	C	A	A	A	C	T	T	C	G	G	C	C	C	C
BDU35	A	G	A	A	A	A	C	T	T	T	G	G	C	C	C	C
BDU36	A	G	A	A	A	A	C	T	T	T	G	G	C	C	C	C
BDU37	G	G	A	A	G	G	T	T	C	C	G	G	C	C	C	C
BDU38	A	G	A	A	A	A	C	T	T	C	G	G	C	C	C	C
BDU39	A	G	A	A	G	A	C	T	T	C	G	G	C	C	C	C
BDU40	A	G	C	A	G	A	C	T	T	C	G	G	C	C	C	C
BDU41	A	G	A	A	G	A	C	T	T	C	G	G	C	C	C	C
BDU42	G	G	A	A	G	G	T	T	C	C	G	G	C	C	C	C
BDU43	A	G	C	A	G	A	C	T	T	C	G	G	C	C	C	C
BDU44	A	G	C	A	G	A	C	T	T	C	G	G	C	C	C	C
BDU45	A	G	A	A	G	A	C	T	T	C	G	G	C	C	C	C
BDU46	A	G	C	A	G	A	C	T	T	C	G	G	C	C	C	C
BDU47	G	G	A	A	G	A	T	T	C	C	G	G	C	C	C	C
BDU48	A	G	A	A	G	A	C	T	T	C	G	G	C	C	C	C
BDU49	A	G	C	A	A	A	C	C	T	T	G	G	C	C	C	C
BDU50	A	G	C	A	A	A	C	T	T	T	G	G	C	C	C	C
BDU51	A	G	A	A	A	A	C	T	T	T	G	G	C	C	C	C
BDU52	A	G	C	A	G	A	C	T	T	C	G	G	C	C	C	C
BDU53	A	G	C	A	G	A	C	T	T	C	G	G	C	C	C	C
BDU54	G	G	A	A	A	A	T	T	T	T	G	G	C	C	C	C
BDU55	A	G	A	A	G	A	C	T	T	C	G	G	C	C	C	C
BDU56	A	A	C	C	A	A	C	C	T	T	G	G	C	C	C	C
BDU57	G	G	A	A	G	G	T	T	C	C	G	G	C	C	C	C
BDU58	G	G	A	A	G	G	T	T	C	C	G	G	C	C	C	C
BDU59	G	G	A	A	G	G	T	T	C	C	G	G	C	C	C	C
BDU60	G	G	C	A	G	A	T	T	C	C	G	G	C	C	C	C
BDU61	A	G	C	A	G	A	C	T	T	C	G	G	C	C	C	C
BDU62	G	G	A	A	G	A	T	T	C	C	G	G	C	C	C	C
BDU63	A	A	C	C	A	A	C	C	T	T	G	G	C	C	C	C
BDU64	A	G	A	A	G	A	C	T	T	C	G	G	C	C	C	C
BDU65	A	G	A	A	G	A	C	T	T	C	G	G	C	C	C	C
BDU66	A	G	C	A	G	A	C	T	T	C	G	G	C	C	C	C
BDU67	A	G	A	A	G	A	C	T	T	C	G	G	C	C	C	C
BDU68	A	A	C	A	A	A	C	C	T	T	G	G	C	C	C	C
BDU69	A	G	C	A	G	A	C	T	T	C	G	G	C	C	C	C
BDU70	G	G	A	A	G	G	T	T	C	C	G	G	C	C	C	C
BDU71	A	G	C	A	A	A	C	T	T	T	G	G	C	C	C	C
BDU72	G	G	A	A	G	G	T	T	C	C	G	G	C	C	C	C
BDU73	A	G	C	A	G	A	C	T	T	C	A	G	C	C	C	C
BDU74	A	G	C	A	G	A	C	T	T	C	G	G	C	C	C	C
BDU75	A	G	C	A	G	A	C	T	T	C	G	G	C	C	C	C
BDU76	A	G	C	A	G	A	C	T	T	C	G	G	C	C	C	C
BDU77	A	A	C	C	A	A	C	C	T	T	G	G	C	C	C	C
BDU78	A	A	C	C	A	A	C	C	T	T	G	G	C	C	C	C
BDU79	G	G	A	A	G	G	T	T	C	C	G	G	C	C	C	C
BDU80	A	G	A	A	G	A	C	T	T	C	G	G	C	C	C	C
BDU81	A	A	C	A	A	A	C	C	T	T	G	G	C	C	C	C
BDU82	G	G	A	A	G	G	T	T	C	C	G	G	C	C	C	C
BDU83	A	G	C	A	G	A	C	T	T	C	G	G	C	C	C	C
BDU84	G	G	A	A	G	A	T	T	C	C	G	G	C	C	C	C
BDU85	A	A	C	C	A	A	C	C	T	T	G	G	C	C	C	C
BDU86	A	A	A	A	G	A	C	C	T	T	G	G	C	C	C	C
BDU87	A	A	C	C	A	A	C	C	T	T	G	G	C	C	C	C
BDU88	A	G	C	A	G	A	C	T	T	C	G	G	C	C	C	C
BDU89	G	G	A	A	G	A	T	T	C	C	G	G	C	C	C	C
BDU90	A	G	A	A	G	A	C	T	T	C	G	G	C	C	C	C
BDU91	G	G	A	A	G	G	T	T	C	C	G	G	C	C	C	C
BDU92	G	G	A	A	G	G	T	T	C	C	G	G	C	C	C	C
BDU93	G	G	A	A	G	G	T	T	C	C	G	G	C	C	C	C
BDU94	A	A	C	C	A	A	C	C	T	T	G	G	C	C	C	C
BDU95	G	G	A	A	G	A	T	T	C	C	G	G	C	C	C	C
BDU96	A	A	A	A	G	A	C	C	T	T	G	G	C	C	C	C
BDU97	G	G	A	A	G	G	T	T	C	C	G	G	C	C	C	C
BDU98	A	G	C	A	G	A	C	T	T	C	G	G	C	C	C	C
BDU99	A	A	A	A	A	A	C	C	T	T	G	G	C	C	C	C
BDU100	A	G	C	A	G	A	C	T	T	C	G	G	C	C	C	C
BDU101	A	G	C	A	G	A	C	T	T	C	G	G	C	C	C	C
BDU102	G	G	A	A	G	G	T	T	C	C	G	G	C	C	C	C
BDU103	G	G	A	A	G	A	T	T	T	C	G	G	C	C	C	C
BDU104	A	G	A	A	G	G	C	T	T	C	G	G	C	C	C	C
BDU105	A	G	A	A	G	A	C	T	T	C	G	G	C	C	C	C
BDU106	A	G	C	A	G	A	C	T	T	C	G	G	C	C	C	C
BDU107	A	G	A	A	G	A	C	T	T	C	G	G	C	C	C	C
BDU108	G	G	A	A	G	G	T	T	C	C	G	G	C	C	C	C
BDU109	A	A	C	C	A	A	C	C	T	T	G	G	C	C	C	C
BDU110	A	G	C	A	A	A	C	T	T	C	G	G	C	C	C	C
BDU111	A	G	C	A	G	A	C	T	T	C	G	G	C	C	C	C
BDU112	A	A	A	A	A	A	C	C	T	T	G	G	C	C	C	C
BDU113	A	A	C	C	A	A	C	C	T	T	G	G	C	C	C	C
BDU114	A	G	C	A	G	A	C	T	T	C	G	G	C	C	C	C
BDU115	A	G	A	A	G	A	C	T	T	C	G	G	C	C	C	C
BDU116	G	G	A	A	G	A	T	T	C	C	G	G	C	C	C	C
BDU117	A	A	C	A	A	A	C	C	T	T	G	G	C	C	C	C
BDU118	G	G	A	A	G	A	T	T	C	C	G	G	C	C	C	C
BDU119	A	G	C	A	G	A	C	T	T	C	G	G	C	C	C	C
BDU120	A	G	C	A	G	A	C	T	T	C	G	G	C	C	C	C
BDU121	A	G	A	A	A	A	C	T	T	C	G	G	C	C	C	C
BDU122	G	G	A	A	G	A	T	T	C	C	G	G	C	C	C	C
BDU123	A	G	C	A	A	A	C	T	T	C	G	G	C	C	C	C
BDU124	A	G	C	A	G	A	C	T	T	C	G	G	C	C	C	C
BDU125	G	G	A	A	G	G	T	T	C	C	G	G	C	C	C	C
BDU126	A	G	C	A	A	A	C	T	T	T	G	G	C	C	C	C
BDU127	A	A	C	A	A	A	C	C	T	T	G	G	C	C	C	C
BDU128	A	G	A	A	G	A	C	T	T	C	G	G	C	C	C	C
BDU129	A	G	A	A	G	A	C	T	T	C	G	G	C	C	C	C
BDU130	A	G	A	A	A	A	C	T	T	C	G	G	C	C	C	C
BDU131	A	A	C	A	A	A	C	C	T	T	G	G	C	C	C	C
BDU132	A	A	A	A	A	A	C	C	T	T	G	G	C	C	C	C
BDU133	G	G	A	A	G	A	T	T	T	C	G	G	C	C	C	C
BDU134	A	G	C	A	G	A	C	T	T	C	G	G	C	C	C	C
BDU135	G	G	A	A	G	G	T	T	C	C	G	G	C	C	C	C
BDU136	G	G	A	A	G	G	T	T	C	C	G	G	C	C	C	C
BDU137	A	G	C	A	A	A	C	T	T	T	G	G	C	C	C	C
BDU138	G	G	A	A	G	A	T	T	C	C	G	G	C	C	C	C
BDU139	G	G	A	A	G	A	T	T	C	C	G	G	C	C	C	C
BDU140	A	G	C	A	A	A	C	T	T	C	G	G	C	C	C	C
BDU141	A	G	C	A	G	A	C	T	T	C	G	G	C	C	C	C
BDU142	A	A	C	C	A	A	C	C	T	T	G	G	C	C	C	C
BDU143	A	A	C	C	A	A	C	C	T	T	G	G	C	C	C	C
BDU144	G	G	A	A	A	A	T	T	C	C	G	G	C	C	C	C
BDU145	A	G	C	A	G	A	C	T	T	C	G	G	C	C	C	C
BDU146	G	G	A	A	G	A	T	T	C	C	G	G	C	C	C	C
BDU147	A	A	C	C	A	A	C	C	T	T	G	G	C	C	C	C
BDU148	A	G	C	A	A	A	C	T	T	C	G	G	C	C	C	C
BDU149	G	G	A	A	G	A	T	T	C	C	G	G	C	C	C	C
BDU150	A	G	C	A	G	A	C	T	T	C	G	G	C	C	C	C
BDU151	A	G	C	A	G	A	C	T	T	C	G	G	C	C	C	C
BDU152	A	G	A	A	A	A	C	T	T	C	G	G	C	C	C	C
BDU153	A	G	A	A	G	A	C	T	T	C	G	G	C	C	C	C
BDU154	A	A	C	C	A	A	C	C	T	T	G	G	C	C	C	C
BDU155	A	G	C	A	G	A	C	T	T	C	G	G	C	C	C	C
BDU156	A	G	C	A	A	A	C	T	T	C	G	G	C	C	C	C
BDU157	A	G	C	A	G	A	C	T	T	C	G	G	C	C	C	C
BDU158	A	G	A	A	G	A	C	T	T	C	G	G	C	C	C	C
BDU159	G	G	A	A	G	G	T	T	C	C	G	G	C	C	C	C
BDU160	A	A	C	A	G	A	C	C	T	T	G	G	C	C	C	C
BDU161	A	G	0	0	A	A	C	C	T	T	G	G	C	C	C	C
BDU162	G	G	A	A	G	A	T	T	T	C	G	G	C	C	C	C
BDU163	G	G	A	A	G	G	T	T	C	C	G	G	C	C	C	C
BDU164	A	G	A	A	A	A	C	T	T	C	G	G	C	C	C	C
BDU165	A	G	C	A	A	A	C	T	T	C	G	G	C	C	C	C
BDU166	A	G	A	A	G	A	C	T	T	C	G	G	C	C	C	C
BDU167	A	G	A	A	G	A	C	T	T	C	G	G	C	C	C	C
BDU168	G	G	A	A	G	G	T	T	C	C	G	G	C	C	C	C
BDU169	A	G	C	A	G	A	C	T	T	C	G	G	C	C	C	C
BDU170	A	A	C	C	A	A	C	C	T	T	G	G	C	C	C	C
BDU171	A	G	C	A	G	A	C	T	T	C	G	G	C	C	C	C
BDU172	A	G	C	A	G	A	C	T	T	C	A	G	C	C	C	C
BDU173	A	G	C	A	G	A	C	T	T	C	G	G	C	C	C	C
BDU174	A	G	C	A	G	A	C	T	T	C	G	G	C	C	C	C
BDU175	A	G	C	A	G	A	C	T	T	C	G	G	C	C	C	C
BDU176	A	A	C	A	A	A	C	C	T	T	G	G	C	C	C	C
BDU177	A	A	A	A	A	A	C	C	T	T	G	G	C	C	C	C
BDU178	G	G	A	A	G	A	T	T	T	C	G	G	C	C	C	C
BDU179	A	G	A	A	G	A	C	T	T	C	G	G	C	C	C	C
BDU180	0	0	A	A	A	A	C	C	T	T	A	G	C	C	C	C
BDU181	G	G	A	A	G	A	T	T	C	C	A	G	C	A	G	C
BDU182	A	A	C	A	A	A	C	C	T	T	A	G	C	A	G	C
BDU183	A	G	C	A	G	A	C	T	T	C	A	G	C	C	C	C
BDU184	G	G	A	A	G	A	T	T	C	C	A	G	C	A	G	C
BDU185	A	G	A	A	G	A	C	T	T	C	A	G	C	A	G	C
BDU186	G	G	A	A	G	G	T	T	C	C	A	G	C	A	G	C
BDU187	A	G	A	A	G	G	C	T	T	C	A	G	C	C	C	C
BDU188	G	G	A	A	G	G	T	T	C	C	A	G	C	A	G	C
BDU189	A	G	A	A	G	A	C	T	T	C	A	G	C	C	C	C
BDU190	A	A	C	A	A	A	C	C	T	T	A	G	C	A	G	C
BDU191	G	G	A	A	G	G	T	T	C	C	A	G	C	A	G	C
BDU192	A	A	C	A	A	A	C	C	T	T	A	G	C	C	C	C
BDU193	A	G	C	A	A	A	C	T	T	C	A	G	C	A	G	C
BDU194	A	G	C	A	G	A	C	T	T	C	A	G	C	C	C	C
BDU195	A	A	A	A	A	A	C	C	T	T	A	G	C	C	C	C
BDU196	A	G	C	A	G	A	C	T	T	C	A	G	C	A	G	C
BDU197	A	G	A	A	G	A	C	T	T	C	A	G	C	A	G	C
BDU198	A	G	A	A	G	G	C	T	C	C	A	G	C	A	G	C
BDU199	A	G	C	A	G	A	C	T	T	C	A	G	C	A	G	C
BDU200	G	G	A	A	G	G	T	T	C	C	A	G	C	A	G	C
BDU201	A	G	A	A	A	A	C	T	T	C	A	G	C	C	C	C
BDU202	A	A	C	A	A	A	C	C	T	T	A	G	C	C	C	C
BDU203	G	G	A	A	G	G	T	T	C	C	A	G	C	A	G	C
BDU204	A	G	C	A	A	A	C	T	T	T	A	G	C	A	G	C
BDU205	G	G	A	A	G	A	T	T	C	C	A	G	C	A	G	C
BDU206	A	G	C	A	G	A	C	T	T	C	A	G	C	A	G	C
BDU207	A	G	C	A	G	A	C	T	T	C	A	G	C	A	G	C
BDU208	A	G	C	A	G	A	C	T	T	C	G	G	C	C	C	C
BDU209	A	G	A	A	G	A	C	T	T	C	A	G	C	C	C	C
BDU210	A	G	C	A	G	A	C	T	T	C	A	G	C	C	C	C
BDU211	A	A	C	A	A	A	C	C	T	T	A	G	C	C	C	C
BDU212	A	G	C	A	G	A	C	T	T	C	A	G	C	C	C	C
BDU213	A	A	A	A	G	A	C	C	T	T	A	G	C	A	G	C
BDU214	A	A	C	A	A	A	C	C	T	T	A	G	C	A	G	C
BDU215	G	G	A	A	G	A	T	T	C	C	A	G	C	A	G	C
BDU216	A	G	C	A	A	A	C	T	T	C	A	G	C	C	C	C
BDU217	A	G	A	A	A	A	C	T	T	C	A	G	C	A	G	C
BDU218	G	G	A	A	G	G	T	T	C	C	A	G	C	A	G	C
BDU219	G	G	A	A	G	G	T	T	C	C	A	G	C	A	G	C
BDU220	A	A	C	A	A	A	C	C	T	T	A	G	C	C	C	C
BDU221	A	G	A	A	A	A	C	T	T	C	G	G	C	A	G	C
BDU222	A	G	C	A	G	A	C	T	T	C	A	G	C	A	G	C
BDU223	G	G	A	A	G	G	T	T	C	C	G	G	C	C	G	C
BDU224	A	A	C	A	G	A	C	C	T	T	A	G	C	C	C	C
BDU225	A	G	A	A	G	A	C	T	T	C	A	G	C	A	G	C
BDU226	A	G	A	A	G	A	C	T	T	C	A	G	C	C	C	C
BDU227	A	G	C	A	A	A	C	T	T	C	A	G	C	A	G	C
BDU228	A	G	A	A	G	G	C	T	T	C	A	G	C	A	G	C
BDU229	A	A	C	C	A	A	C	C	T	T	A	G	C	C	C	C
BDU230	A	G	C	A	A	A	C	T	T	T	A	G	C	C	C	C
BDU231	A	G	A	A	G	A	C	T	T	C	A	G	C	C	C	C
BDU232	G	G	A	A	G	G	T	T	C	C	A	G	C	A	G	C
BDU233	A	G	C	A	G	A	C	T	T	C	G	G	C	C	G	C
BDU234	A	A	C	A	A	A	C	C	T	T	A	G	C	A	G	C
BDU235	A	A	C	A	A	A	C	C	T	T	A	G	C	C	C	C
BDU236	A	A	C	A	G	A	C	C	T	T	A	G	C	C	C	C
BDU237	G	G	A	A	G	G	T	T	C	C	A	G	C	C	C	C
BDU238	A	G	A	A	G	A	C	T	T	C	A	G	C	A	G	C
BDU239	A	G	C	A	G	A	C	T	T	C	A	G	C	C	C	C
BDU240	G	G	A	A	G	G	T	T	C	C	A	G	C	A	G	C
BDU241	A	A	C	A	A	A	C	C	T	T	A	G	C	C	C	C
BDU242	A	G	A	A	G	G	C	T	T	C	A	G	C	C	C	C
BDU243	A	A	A	A	A	A	C	C	T	T	A	G	C	A	C	C
BDU244	A	G	A	A	G	A	C	T	T	C	A	G	C	A	G	C
BDU245	A	G	A	A	G	A	C	T	T	C	A	G	C	A	G	C
BDU246	G	G	A	A	G	G	T	T	C	C	A	G	C	C	C	C
BDU247	A	G	C	A	G	A	C	T	T	C	A	G	C	C	C	C
BDU248	A	A	C	A	A	A	C	C	T	T	A	G	C	A	G	C
BDU249	A	G	C	A	G	A	C	T	T	C	A	G	C	C	C	C
BDU250	G	G	A	A	G	G	T	T	C	C	G	G	C	C	C	C
BDU251	A	A	C	A	A	A	C	C	T	T	A	G	C	A	G	C
BDU252	A	A	C	A	A	A	C	C	T	T	A	G	C	A	G	C
BDU253	A	G	C	A	G	A	C	T	T	C	A	G	C	A	G	C
BDU254	A	G	A	A	G	A	C	T	T	C	A	G	C	C	C	C
BDU255	A	G	C	A	G	A	C	T	T	C	A	G	C	C	C	C
BDU256	A	A	C	C	A	A	C	C	T	T	A	G	C	A	G	C
BDU257	G	G	A	A	G	G	T	T	C	C	A	G	C	A	G	C
BDU258	A	A	A	A	A	A	C	C	T	T	A	G	C	A	G	C
BDU259	A	G	A	A	G	A	C	T	T	C	A	G	C	A	G	C
BDU260	A	A	C	A	A	A	C	C	T	T	A	G	C	C	C	C
BDU261	A	G	A	A	G	A	C	T	T	C	A	G	C	A	G	C
BDU262	A	A	A	A	A	A	C	C	T	T	A	G	C	A	G	C
BDU263	A	A	A	A	A	A	C	C	T	T	A	G	C	C	C	C
BDU264	G	G	A	A	G	G	T	T	C	C	A	G	C	C	C	C
BDU265	A	A	C	A	A	A	C	C	T	T	A	G	C	A	G	C
BDU266	G	G	A	A	G	G	T	T	C	C	A	G	C	A	G	C
BDU267	A	G	C	A	A	A	C	T	T	C	A	G	C	A	G	C
BDU268	A	G	C	A	G	A	C	T	T	C	A	G	C	A	G	C
BDU269	A	A	C	A	G	A	C	C	T	T	A	G	C	A	G	C
BDU270	A	G	A	A	G	A	C	T	T	C	A	A	C	A	G	C
BDU271	A	G	A	A	G	A	C	T	T	C	A	G	C	A	G	C
BDU272	A	A	A	A	A	A	C	C	T	T	A	G	C	C	C	C
BDU273	G	G	A	A	A	A	T	T	T	T	A	G	C	C	C	C
BDU274	A	G	C	A	G	A	C	T	T	C	A	G	C	A	G	C
BDU275	G	G	A	A	A	A	T	T	T	C	A	G	C	A	G	C
BDU276	A	A	C	C	A	A	C	C	T	T	A	G	C	C	C	C
BDU277	A	A	C	A	A	A	C	C	T	T	A	G	C	C	C	C
BDU278	A	G	C	A	G	A	C	T	T	C	A	G	C	A	G	C
BDU279	A	G	C	A	G	A	C	T	T	C	A	G	C	A	G	C
BDU280	A	G	C	A	G	A	C	T	T	C	A	G	C	C	C	C
BDU281	A	A	A	A	G	A	C	C	T	T	A	G	C	A	G	C
BDU282	A	G	C	A	A	A	C	T	T	C	A	G	C	A	G	C
BDU283	A	G	C	A	A	A	C	T	T	C	A	G	C	A	G	C
BDU284	A	G	A	A	G	G	C	T	T	C	A	G	C	A	G	C
BDU285	A	A	C	C	A	A	C	C	T	T	G	G	C	C	G	C
BDU286	G	G	A	A	G	G	T	T	C	C	A	G	C	A	G	C
BDU287	A	G	C	A	G	A	C	T	T	C	A	G	C	A	G	C
BDU288	A	A	C	A	A	A	C	C	T	T	A	G	C	A	G	C
BDU289	A	A	C	A	A	A	C	C	T	T	A	G	C	A	G	C
BDU290	A	A	C	A	A	A	C	C	T	T	A	G	C	A	G	C
BDU291	A	A	C	A	A	A	C	C	T	T	A	G	C	A	G	C
BDU292	A	A	C	C	A	A	C	C	T	T	A	G	C	A	C	C
BDU293	G	G	A	A	G	G	T	T	C	C	A	G	C	A	G	C
BDU294	A	G	A	A	G	A	C	T	T	C	A	G	C	A	G	C
BDU295	A	G	A	A	G	A	C	T	T	T	A	G	C	A	G	C
BDU296	A	G	C	A	G	A	C	T	T	C	A	G	C	C	C	C
BDU297	A	A	C	A	A	A	C	C	T	T	A	G	C	A	G	C
BDU298	A	G	C	A	G	A	C	T	T	C	A	G	C	A	G	C
BDU299	A	G	A	A	A	A	C	T	T	C	A	G	C	A	G	C
BDU300	G	G	A	A	G	G	T	T	C	C	A	A	C	A	G	C
BDU301	G	G	A	A	G	G	T	T	C	C	A	G	C	A	G	C
BDU302	A	G	C	A	G	A	C	T	T	C	A	G	C	A	G	C
BDU303	A	G	C	A	G	A	C	T	T	C	A	G	C	A	G	C
BDU304	A	G	A	A	G	G	C	T	T	C	A	G	C	A	G	C
BDU305	G	G	A	A	G	G	T	T	C	C	A	G	C	A	G	C
BDU306	A	G	C	A	G	A	C	T	T	C	A	G	C	C	C	C
BDU307	A	A	A	A	A	A	C	C	T	T	A	G	C	C	C	C
BDU308	G	G	A	A	G	G	T	T	C	C	A	G	C	A	G	C
BDU309	A	G	C	A	G	A	C	T	T	C	A	G	C	C	C	C
BDU310	A	G	C	A	G	A	C	T	T	C	A	G	C	A	G	C
BDU311	A	A	C	C	A	A	C	C	T	T	A	G	C	A	G	C
BDU312	A	G	C	A	G	A	C	T	T	C	A	G	C	C	C	C
BDU313	A	G	A	A	G	A	C	T	T	C	A	G	C	A	G	C
BDU314	G	G	A	A	G	G	T	T	C	C	A	G	C	A	G	C
BDU315	A	G	A	A	A	A	C	T	T	T	G	G	C	C	C	C
BDU316	A	G	C	A	G	A	C	T	T	C	A	G	C	C	C	C
BDU317	A	G	C	A	G	A	C	T	T	C	A	G	C	A	G	C
BDU318	A	A	A	A	A	A	C	C	T	T	G	G	C	C	G	C
BDU319	A	A	C	C	A	A	C	C	T	T	A	G	C	A	G	C
BDU320	A	A	C	A	A	A	C	C	T	T	A	G	C	A	G	C
BDU321	A	G	A	A	G	A	C	T	T	C	A	G	C	A	G	C
BDU322	A	A	C	C	A	A	C	C	T	T	A	G	C	C	C	C
BDU323	G	G	A	A	G	G	T	T	C	C	A	G	C	A	G	C
BDU324	A	G	C	A	G	A	C	T	T	C	A	G	C	C	C	C
BDU325	G	G	A	A	G	G	T	T	C	C	G	G	C	C	G	C
BDU326	A	G	A	A	G	A	C	T	T	C	A	G	C	C	C	C
BDU327	A	G	C	A	G	A	C	T	T	C	A	G	C	A	G	C
BDU328	G	G	A	A	G	G	T	T	C	C	A	G	C	A	G	C
BDU329	A	G	C	A	G	A	C	T	T	C	A	G	C	A	G	C
BDU330	G	G	A	A	G	A	T	T	C	C	A	G	C	A	C	C
BDU331	A	G	A	A	A	A	C	T	T	C	A	G	C	C	C	C
BDU332	A	A	A	A	A	A	C	C	T	T	A	G	C	C	C	C
BDU333	A	G	A	A	G	A	C	T	T	C	A	G	C	A	G	C
BDU334	A	A	C	A	A	A	C	C	T	T	A	G	C	A	G	C
BDU335	A	A	C	C	A	A	C	C	T	T	A	G	C	A	G	C
BDU336	A	G	C	A	G	A	C	T	T	C	A	G	C	A	G	C
BDU337	A	G	C	A	G	A	C	T	T	C	A	G	C	A	G	C
BDU338	A	A	A	A	A	A	C	C	T	T	A	G	C	A	G	C
BDU339	G	G	A	A	G	A	T	T	C	C	A	G	C	A	G	C
BDU340	G	G	A	A	G	G	T	T	C	C	A	G	C	A	G	C
BDU341	A	G	C	A	G	A	C	T	T	C	A	G	C	C	C	C
BDU342	A	A	A	A	G	A	C	C	T	T	A	G	C	A	G	C
BDU343	A	G	A	A	G	A	C	T	T	C	A	G	C	A	C	C
BDU344	A	G	A	A	A	A	C	T	T	C	A	G	C	A	G	C
BDU345	A	A	C	C	A	A	C	C	T	T	G	G	C	C	C	C
BDU346	A	G	A	A	G	A	C	T	T	C	A	G	C	A	G	C
BDU347	A	A	C	A	A	A	C	C	T	T	A	G	C	C	C	C
BDU348	A	A	C	A	A	A	C	C	T	T	A	G	C	A	G	C
BDU349	A	G	C	A	G	A	C	T	T	C	A	G	C	C	C	C
BDU350	G	G	A	A	A	A	T	T	T	C	A	G	C	C	C	C
BDU351	A	A	C	A	A	A	C	C	T	T	A	G	C	A	C	C
BDU352	A	G	A	A	G	A	C	T	T	C	A	G	C	A	G	C
BDU353	A	G	C	A	G	A	C	T	T	C	A	G	C	A	G	C
BDU354	A	A	C	A	A	A	C	C	T	T	A	G	C	C	C	C
BDU355	A	A	C	A	A	A	C	C	T	T	A	G	C	C	C	C
BDU356	A	G	A	A	G	A	C	T	T	C	A	G	C	C	C	C
BDU357	A	G	C	A	G	A	C	T	T	C	A	G	C	A	G	C
BDU358	A	A	C	C	A	A	C	C	T	T	A	G	C	A	G	C
BDU359	A	G	C	A	A	A	C	T	T	T	A	G	C	C	C	C
BDU360	A	G	C	A	G	A	C	T	T	C	A	G	C	A	G	C
BDU361	G	G	A	A	G	G	T	T	C	C	A	G	C	A	G	C
BDU362	A	A	A	A	G	A	C	C	T	T	A	G	C	A	G	C
BDU363	A	G	A	A	G	A	C	T	T	C	A	G	C	C	C	C
BDU364	A	A	A	A	A	A	C	C	T	T	A	G	C	A	G	C
BDU365	A	A	A	A	G	A	C	C	T	T	A	G	C	A	C	C
BDU366	A	A	C	A	A	A	C	C	T	T	A	G	C	A	G	C
BDU367	G	G	A	A	G	A	T	T	T	C	A	G	C	A	G	C
BDU368	A	G	C	C	G	A	C	T	T	C	A	G	C	A	G	C
BDU369	A	G	C	A	G	A	C	T	T	C	A	G	C	A	G	C
BDU370	A	G	A	A	A	A	C	T	T	C	A	G	C	C	C	C
BDU371	G	G	A	A	G	A	T	T	T	C	A	A	C	A	G	C
BDU372	A	G	C	A	G	A	C	T	T	C	A	G	C	C	C	C
BDU373	A	G	C	A	A	A	C	T	T	T	A	G	C	C	C	C
BDU374	A	G	A	A	G	A	C	T	T	C	A	G	C	C	C	C
BDU375	G	G	C	A	G	G	T	T	C	C	A	G	C	A	G	C
BDU376	A	G	A	A	A	A	C	T	T	T	A	G	C	A	G	C
BDU377	A	G	A	A	G	A	C	T	T	C	A	G	C	A	G	C
BDU378	G	G	A	A	A	A	T	T	T	C	A	G	C	A	G	C
BDU379	A	G	A	A	G	A	C	T	T	C	A	G	C	A	C	C
BDU380	G	G	A	A	G	G	T	T	C	C	A	G	C	A	G	C
BDU381	G	G	A	A	G	G	T	T	C	C	A	G	C	A	C	C
BDU382	A	A	A	A	G	A	C	C	T	T	A	G	C	A	G	C
BDU383	G	G	A	A	G	G	T	T	C	C	A	G	C	C	C	C
BDU384	A	A	C	A	A	A	C	C	T	T	A	G	C	A	G	C
BDU385	A	G	C	A	A	A	C	T	T	C	A	G	C	A	G	C
BDU386	A	A	A	A	A	A	C	C	T	T	G	G	C	C	C	C
BDU387	A	A	C	A	A	A	C	C	T	T	A	G	C	C	C	C
BDU388	A	G	C	A	G	A	C	T	T	C	A	G	C	A	G	C
BDU389	A	A	C	A	A	A	C	C	T	T	A	G	C	A	G	C
BDU390	A	G	A	A	G	A	C	T	T	C	A	G	C	A	G	C
BDU391	G	G	A	A	G	A	T	T	T	C	A	G	C	A	C	C
BDU392	A	G	A	A	G	A	C	T	T	C	A	G	C	A	G	C
BDU393	A	G	A	A	G	A	C	T	T	C	A	G	C	A	G	C
BDU394	A	G	C	A	G	A	C	T	T	C	A	G	C	A	C	C
BDU395	G	G	A	A	G	A	T	T	T	C	A	G	C	A	G	C
BDU396	G	G	A	A	G	G	T	T	C	C	A	G	C	A	G	C
BDU397	A	G	A	A	G	A	C	T	T	C	A	G	C	A	G	C
BDU398	A	A	C	C	A	A	C	C	T	T	A	G	C	C	C	C
BDU399	G	G	A	A	G	A	T	T	C	C	A	G	C	A	G	C
BDU400	A	G	A	A	G	A	C	T	T	C	A	G	C	A	G	C
BDU401	A	G	C	A	G	A	C	T	T	C	G	G	C	A	G	C
BDU402	A	G	A	A	A	A	C	T	T	T	A	G	C	C	C	C
BDU403	A	A	C	A	A	A	C	C	T	T	A	G	C	A	G	C
BDU404	A	A	C	A	A	A	C	C	T	T	A	G	C	C	C	C
BDU405	A	A	C	C	A	A	C	C	T	T	A	G	C	A	G	C
BDU406	A	G	A	A	G	A	C	T	T	C	A	G	C	A	G	C
BDU407	A	G	A	A	G	A	C	T	T	C	A	G	C	A	G	C
BDU408	A	G	C	A	A	A	C	T	T	C	A	G	C	A	G	C
BDU409	A	A	C	A	A	A	C	C	T	T	A	G	C	A	G	C
BDU410	G	G	A	A	A	A	T	T	T	C	A	G	C	A	G	C
BDU411	A	G	A	A	G	A	C	T	T	C	G	G	C	A	C	C
BDU412	G	G	A	A	G	A	T	T	C	C	A	G	C	C	C	C
BDU413	A	G	C	A	G	A	C	T	T	C	A	G	C	A	G	C
BDU414	A	G	A	A	G	A	C	T	T	C	A	G	C	C	C	C
BDU415	A	A	C	A	A	A	C	C	T	T	A	G	C	C	C	C
BDU416	A	G	A	A	G	A	C	T	T	C	A	G	C	A	G	C
BDU417	A	G	C	A	G	A	C	T	T	C	A	G	C	A	G	C
BDU418	A	G	C	A	G	A	C	T	T	C	A	G	C	C	C	C
BDU419	A	A	C	C	A	A	C	C	T	T	A	G	C	A	G	C
BDU420	A	A	A	A	A	A	C	C	T	T	A	G	C	A	G	C
BDU421	A	G	A	A	G	G	C	T	T	C	A	G	C	A	G	C
BDU422	A	A	A	A	G	A	C	C	T	C	G	G	C	A	C	C
BDU423	A	G	A	A	G	A	C	T	T	C	A	G	C	A	G	C
BDU424	A	G	A	A	G	A	C	T	T	C	A	G	C	A	G	C
BDU425	A	A	C	C	A	A	C	C	T	T	A	G	C	A	G	C
BDU426	A	A	C	A	A	A	C	C	T	T	A	G	C	A	G	C
BDU427	G	G	A	A	G	G	T	T	C	C	A	G	C	A	G	C
BDU428	G	G	A	A	G	G	T	T	C	C	A	G	C	A	G	C
BDU429	A	G	C	A	G	A	C	T	T	C	A	G	C	C	C	C
BDU430	G	G	A	A	G	G	T	T	C	C	A	G	C	A	C	C
BDU431	A	G	A	A	A	A	C	C	T	T	A	G	C	C	C	C
BDU432	A	G	A	A	G	A	C	T	T	C	A	G	C	A	G	C
BDU433	A	G	C	A	G	A	C	C	T	C	A	G	C	C	C	C
BDU434	A	A	C	A	A	A	C	C	T	T	A	G	C	A	G	C
BDU435	A	G	A	A	A	A	C	T	T	C	A	G	C	A	G	C
BDU436	G	G	C	A	G	A	C	T	T	C	A	G	C	A	C	C
BDU437	A	G	C	A	G	A	C	T	T	C	A	G	C	A	G	C
BDU438	A	A	C	A	A	A	C	C	T	T	A	G	C	A	G	C
BDU439	G	G	A	A	G	G	T	T	C	C	A	G	C	C	C	C
BDU440	G	G	A	A	G	A	T	T	T	C	A	G	C	A	G	C
BDU441	G	G	A	A	A	A	T	T	C	C	A	G	C	C	C	C
BDU442	A	A	C	A	A	A	C	C	T	T	A	G	C	A	G	C
BDU443	A	A	C	A	A	A	C	C	T	T	A	G	C	A	G	C
BDU444	A	G	A	A	A	A	C	T	T	T	A	G	C	C	C	C
BDU445	A	G	C	A	G	A	C	T	T	C	A	G	C	A	G	C
BDU446	G	G	A	A	G	G	T	T	C	C	A	G	C	A	G	C
BDU447	A	G	C	A	A	A	C	T	T	C	A	G	C	A	G	C
BDU448	A	G	C	A	0	0	C	C	T	T	G	G	C	A	G	C
BDU449	A	A	C	A	A	A	C	C	T	T	A	G	C	A	G	C
BDU450	G	G	A	A	G	G	T	T	C	C	A	G	C	C	C	C
BDU451	G	G	A	A	G	G	T	T	C	C	A	G	C	A	G	C
BDU452	G	G	A	A	G	G	T	T	C	C	A	G	C	A	G	C
BDU453	A	A	C	A	A	A	C	C	T	T	A	G	C	C	C	C
BDU454	A	G	A	A	G	A	C	T	T	C	A	G	C	A	G	C
BDU455	A	A	A	A	G	A	C	C	T	T	A	G	C	A	G	C
BDU456	A	A	C	C	A	A	C	C	T	T	A	G	C	C	C	C
BDU457	A	G	C	A	G	A	C	T	T	C	A	A	C	A	G	C
BDU458	A	G	A	A	0	0	C	T	T	T	A	A	C	A	G	C
BDU459	A	A	C	A	A	A	C	C	T	T	A	A	C	C	C	C
BDU460	A	G	A	A	A	A	C	T	T	C	A	A	A	A	G	C
BDU461	A	G	C	A	G	A	C	T	T	C	A	A	C	A	G	C
BDU462	A	G	A	A	G	G	C	T	T	C	A	A	A	A	G	C
BDU463	A	G	C	A	G	A	C	T	T	C	A	A	C	A	G	C
BDU464	A	G	A	A	G	A	C	T	T	C	A	A	C	A	C	C
BDU465	A	G	C	A	G	A	C	T	T	C	A	A	A	A	G	G
BDU466	A	A	A	A	A	A	C	C	T	T	A	A	C	A	G	C
BDU467	A	A	C	C	A	A	C	C	T	T	A	A	C	C	C	C
BDU468	A	G	C	A	A	A	C	T	T	C	A	A	A	A	G	C
BDU469	A	G	C	A	G	A	C	T	T	C	A	A	A	A	G	C
BDU470	A	A	C	C	A	A	C	C	T	T	A	A	C	A	G	C
BDU471	A	A	C	A	A	A	C	C	T	T	A	A	C	A	G	C
BDU472	A	A	C	A	A	A	C	C	T	T	A	A	C	A	G	C
BDU473	A	G	A	A	G	A	C	T	T	C	A	A	C	A	C	C
BDU474	G	G	A	A	G	G	T	T	C	C	A	G	A	A	G	G
BDU475	A	G	A	A	G	A	C	T	T	C	A	G	C	A	G	C
BDU476	A	G	C	A	G	A	C	T	T	C	A	A	A	A	G	C
BDU477	A	G	C	A	G	A	C	T	T	C	A	A	A	A	G	G
BDU478	G	G	A	A	G	A	T	T	T	C	A	A	A	A	G	G
BDU479	A	A	C	C	A	A	C	C	T	T	A	A	C	A	G	C
BDU480	G	G	A	A	G	G	C	T	C	C	A	G	C	A	G	G
BDU481	A	A	C	C	A	A	C	C	T	T	A	A	A	A	G	C
BDU482	A	A	C	A	G	A	C	C	T	T	A	G	C	A	G	G
BDU483	G	G	A	A	G	A	T	T	C	C	A	A	C	A	C	C
BDU484	G	G	A	A	G	G	T	T	C	C	A	A	C	A	G	C
BDU485	A	G	C	A	A	A	C	T	T	C	A	A	C	A	G	C
BDU486	A	G	C	A	G	A	C	T	T	C	A	A	C	A	G	C
BDU487	A	G	A	A	G	G	C	T	T	C	A	A	C	C	C	C
BDU488	G	G	A	A	G	G	T	T	C	C	A	A	C	A	G	C
BDU489	A	G	A	A	A	A	C	T	T	T	A	A	C	A	G	C
BDU490	A	G	A	A	G	A	C	T	T	C	A	A	A	A	0	0
BDU491	A	A	C	A	A	A	C	C	T	T	A	A	C	A	G	C
BDU492	A	G	C	A	G	A	C	T	T	C	A	A	C	A	G	C
BDU493	G	G	A	A	G	A	T	T	C	C	A	A	C	A	G	C
BDU494	A	G	C	A	G	A	C	T	T	C	A	A	C	A	G	C
BDU495	G	G	A	A	G	A	T	T	C	C	A	A	A	A	G	C
BDU496	G	G	A	A	A	A	T	T	T	C	A	A	C	A	G	C
BDU497	A	G	C	A	A	A	C	T	T	C	A	A	C	A	G	C
BDU498	A	G	C	A	G	A	C	T	T	C	A	A	A	A	C	C
BDU499	G	G	A	A	G	G	T	T	C	C	A	A	C	A	G	C
BDU500	G	G	A	A	G	G	T	T	C	C	A	A	C	A	G	C
BDU501	A	G	C	A	G	A	C	T	T	C	A	A	C	A	G	C
BDU502	G	G	A	A	A	A	T	T	T	C	A	G	C	A	G	G
BDU503	A	G	A	A	G	A	C	T	T	C	A	A	A	A	G	G
BDU504	A	G	A	A	G	A	C	T	T	C	A	A	C	C	C	C
BDU505	G	G	A	A	G	G	T	T	C	C	A	A	C	C	C	C
BDU506	A	G	A	A	G	A	C	T	T	C	A	A	A	A	G	G
BDU507	A	A	C	A	G	A	C	C	T	T	A	A	C	A	G	C
BDU508	A	A	C	A	A	A	C	C	T	T	A	A	A	A	G	G
BDU509	G	G	A	A	G	G	T	T	C	C	A	A	C	A	G	C
BDU510	G	G	A	A	G	G	T	T	C	C	A	A	C	A	G	C
BDU511	A	G	C	A	G	A	C	T	T	C	A	A	C	A	G	C
BDU512	A	G	A	A	G	A	C	T	T	C	A	A	C	A	C	C
BDU513	A	G	C	A	A	A	C	T	T	C	A	A	C	A	G	C
BDU514	A	G	C	A	G	A	C	T	T	C	A	A	A	A	G	G
BDU515	G	G	A	A	G	G	T	T	C	C	A	A	A	A	G	C
BDU516	G	G	A	A	G	G	T	T	C	C	A	A	C	A	G	C
BDU517	G	G	A	A	G	A	T	T	C	C	A	A	A	A	G	G
BDU518	G	G	A	A	G	G	T	T	C	C	A	A	A	A	G	G
BDU519	G	G	A	A	G	G	T	T	C	C	A	A	A	A	G	G
BDU520	A	G	A	A	G	G	C	T	T	C	A	A	C	A	G	C
BDU521	A	A	A	A	A	A	C	C	T	T	A	A	A	A	G	G
BDU522	A	G	A	A	A	A	C	T	T	C	A	A	C	A	G	C
BDU523	A	G	C	A	G	A	C	T	T	C	A	A	C	A	G	C
BDU524	A	G	C	A	G	A	C	T	T	C	A	A	A	A	G	G
BDU525	A	G	C	A	G	G	C	T	C	C	A	A	A	A	G	G
BDU526	A	A	A	A	A	A	C	C	T	T	A	A	A	A	G	G
BDU527	G	G	A	A	G	G	C	T	C	C	A	A	C	A	G	C
BDU528	A	G	C	A	A	A	C	T	T	T	A	A	C	A	G	C
BDU529	A	A	C	C	A	A	C	C	T	T	A	A	A	A	G	G
BDU530	A	G	A	A	G	A	C	T	T	C	A	A	A	A	G	G
BDU531	G	G	A	A	G	A	T	T	T	C	A	A	C	A	G	C
BDU532	A	A	A	A	G	A	C	C	T	T	A	A	C	C	C	C
BDU533	A	G	C	A	G	A	C	T	T	C	A	A	C	C	C	C
BDU534	A	A	C	A	A	A	C	C	T	T	A	A	C	C	C	C
BDU535	A	G	A	A	A	A	C	T	T	T	A	A	A	A	G	C
BDU536	A	G	A	A	G	A	C	T	T	C	A	A	C	A	G	C
BDU537	G	G	A	A	G	G	T	T	C	C	A	A	A	A	G	G
BDU538	A	A	C	A	A	A	C	C	T	T	A	G	C	A	G	C
BDU539	A	G	C	A	A	A	C	T	T	T	A	A	C	C	C	C
BDU540	A	G	C	A	G	A	C	T	C	C	A	G	C	A	G	C
BDU541	A	A	C	A	A	A	C	C	T	T	A	A	A	A	G	G
BDU542	G	G	A	A	G	A	T	T	C	C	A	A	C	A	G	C
BDU543	A	G	A	A	G	A	C	T	T	C	A	A	C	A	G	C
BDU544	A	A	C	A	A	A	C	C	T	T	A	A	A	A	C	C
BDU545	A	G	A	A	G	A	C	T	T	C	A	A	C	A	G	C
BDU546	A	G	A	A	G	A	C	T	T	C	A	A	A	A	G	G
BDU547	A	G	C	A	G	A	C	T	T	C	A	A	A	A	G	G
BDU548	A	G	A	A	A	A	C	T	T	T	A	A	C	A	G	C
BDU549	A	G	C	A	G	A	C	T	T	C	A	A	A	A	G	G
BDU550	A	G	C	A	A	A	C	T	T	C	A	A	A	A	G	C
BDU551	A	G	C	A	A	A	C	T	T	C	A	A	A	A	G	G
BDU552	G	G	A	A	G	G	T	T	C	C	A	A	C	A	G	C
BDU553	G	G	A	A	G	A	T	T	T	C	A	A	C	A	G	C
BDU554	A	G	A	A	G	A	C	T	T	C	A	A	C	A	C	C
BDU555	A	G	A	A	G	A	C	T	T	C	A	A	A	A	G	G
BDU556	A	G	C	A	G	A	C	T	T	C	A	A	C	A	G	C
BDU557	A	G	A	A	G	A	C	T	T	C	A	A	C	A	C	C
BDU558	A	G	A	A	G	A	C	T	T	C	A	A	A	A	G	G
BDU559	A	A	A	A	G	A	C	C	T	T	A	A	A	A	G	C
BDU560	A	G	C	A	G	A	C	T	T	C	A	A	C	A	G	C
BDU561	A	A	C	C	A	A	C	C	T	T	A	A	A	A	G	G
BDU562	A	G	C	A	G	A	C	T	T	C	A	A	C	A	G	C
BDU563	A	A	A	A	A	A	C	C	T	T	A	A	C	A	C	C
BDU564	G	G	A	A	G	A	T	T	C	C	A	A	C	A	G	C
BDU565	A	G	C	A	A	A	C	T	T	C	A	A	A	A	G	C
BDU566	A	G	A	A	G	A	C	T	T	C	A	A	C	A	G	C
BDU567	A	G	C	A	G	A	C	T	T	C	A	A	A	A	G	C
BDU568	A	G	A	A	G	G	C	T	T	C	A	A	A	A	G	G
BDU569	G	G	A	A	G	G	T	T	C	C	A	A	A	A	G	C
BDU570	G	G	A	A	G	A	T	T	C	C	A	A	A	A	G	C
BDU571	G	G	A	A	G	A	T	T	C	C	A	G	A	A	G	G
BDU572	A	G	C	A	G	A	C	T	T	C	A	A	A	A	G	C
BDU573	A	G	A	A	G	A	C	T	T	C	A	G	C	A	G	C
BDU574	A	G	C	A	G	A	C	T	T	C	A	A	A	A	G	G
BDU575	G	G	A	A	G	G	T	T	C	C	A	A	A	A	G	C
BDU576	A	G	C	A	G	A	C	T	T	C	A	A	A	A	G	G
BDU577	A	A	A	A	A	A	C	C	T	T	A	A	A	A	G	G
BDU578	A	A	A	A	A	A	C	C	T	T	A	A	A	A	G	G
BDU579	G	G	A	A	G	G	T	T	C	C	A	A	C	A	G	C
BDU580	A	G	A	A	A	A	C	T	T	C	A	A	A	A	G	G
BDU581	G	G	A	A	G	G	T	T	C	C	A	A	A	A	G	C
BDU582	G	G	C	A	A	A	C	T	T	C	G	G	C	C	C	C
BDU583	G	G	A	A	A	A	T	T	T	C	G	G	C	C	C	C
BDU584	G	G	0	0	0	0	T	T	C	C	A	A	0	0	G	C
BDU585	G	G	0	0	A	A	C	T	T	C	A	G	C	A	G	C
normal control1	A	G	C	A	G	A	C	T	T	C	G	G	C	C	C	C
normal control2	A	A	C	A	G	A	C	C	T	T	G	G	C	C	C	C
normal control3	0	0	A	A	A	A	C	T	T	C	G	G	C	C	C	C
normal control4	A	G	A	A	G	A	C	C	T	C	G	G	C	C	C	C
normal control5	A	G	A	A	G	A	C	T	T	C	G	G	C	C	C	C
normal control6	G	G	A	A	G	A	T	T	T	C	G	G	C	C	C	C
normal control7	A	A	C	A	G	A	C	C	T	T	G	G	C	C	C	C
normal control8	G	G	0	0	A	A	C	T	T	C	G	G	C	C	C	C
normal control9	A	G	A	A	G	A	C	T	T	C	G	G	C	C	C	C
normal control10	A	G	A	A	A	A	C	T	T	C	G	G	C	C	C	C
normal control11	A	G	C	A	A	A	C	T	T	T	G	G	C	C	C	C
normal control12	G	G	A	A	G	G	C	T	C	C	A	G	C	C	C	C
normal control13	A	G	C	A	G	A	C	T	T	C	G	G	C	C	C	C
normal control14	A	A	A	A	A	A	C	C	T	T	G	G	C	C	C	C
normal control15	A	G	A	A	G	A	C	T	T	C	G	G	C	C	C	C
normal control16	G	G	A	A	G	G	T	T	C	C	G	G	C	C	C	C
normal control17	G	G	A	A	G	A	T	T	T	C	G	G	C	C	C	C
normal control18	A	G	A	A	G	A	C	T	T	C	G	G	C	C	C	C
normal control19	A	G	A	A	G	A	C	T	T	C	G	G	C	C	C	C
normal control20	A	A	C	C	A	A	C	C	T	T	G	G	C	C	C	C
normal control21	A	A	C	A	A	A	C	C	T	T	G	G	C	C	C	C
normal control22	A	A	C	A	A	A	C	C	T	T	G	G	C	C	C	C
normal control23	A	A	C	A	A	A	C	C	T	T	G	G	C	C	C	C
normal control24	A	G	C	C	A	A	C	T	T	C	G	G	C	C	C	C
normal control25	A	G	A	A	G	A	C	T	T	C	G	G	C	C	C	C
normal control26	A	G	C	A	A	A	C	T	T	C	G	G	C	C	C	C
normal control27	A	G	C	A	G	A	C	T	T	C	G	G	C	C	C	C
normal control28	G	G	A	A	G	A	T	T	T	C	A	G	C	C	C	C
normal control29	A	G	A	A	G	A	C	T	T	C	G	G	C	C	C	C
normal control30	G	G	A	A	G	A	T	T	C	C	G	G	C	C	C	C
normal control31	A	G	C	A	A	A	C	T	T	C	G	G	C	C	C	C
normal control32	G	G	A	A	G	A	T	T	C	C	G	G	C	C	C	C
normal control33	A	G	A	A	G	A	C	T	T	C	G	G	C	C	C	C
normal control34	G	G	A	A	G	A	T	T	C	C	G	G	C	C	C	C
normal control35	A	A	C	A	A	A	C	C	T	T	A	G	C	C	C	C
normal control36	G	G	A	A	G	G	T	T	C	C	G	G	C	C	C	C
normal control37	A	A	A	A	A	A	C	C	T	T	G	G	C	C	C	C
normal control38	G	G	A	A	G	G	T	T	C	C	G	G	C	C	C	C
normal control39	A	G	C	A	A	A	C	T	T	C	G	G	C	C	C	C
normal control40	A	G	C	A	G	A	C	T	T	C	G	G	C	C	C	C
normal control41	A	G	C	A	G	A	C	T	T	C	G	G	C	C	C	C
normal control42	G	G	A	A	G	G	T	T	C	C	G	G	C	C	C	C
normal control43	A	A	C	A	G	A	C	C	T	C	G	G	C	C	C	C
normal control44	A	G	A	A	G	A	C	T	T	C	G	G	C	C	C	C
normal control45	A	G	C	A	A	A	C	T	T	C	G	G	C	C	C	C
normal control46	G	G	A	A	G	G	T	T	C	C	G	G	C	C	C	C
normal control47	A	G	A	A	A	A	C	T	T	C	G	G	C	C	C	C
normal control48	A	G	A	A	G	A	C	T	T	C	G	G	C	C	C	C
normal control49	A	G	A	A	G	A	C	T	T	C	G	G	C	C	C	C
normal control50	A	A	C	C	A	A	C	C	T	T	G	G	C	C	C	C
normal control51	A	A	C	A	A	A	C	C	T	T	G	G	C	C	C	C
normal control52	A	G	C	A	G	A	C	T	T	C	G	G	C	C	C	C
normal control53	G	G	A	A	G	A	T	T	C	C	G	G	C	C	C	C
normal control54	A	A	C	A	G	A	C	C	T	T	G	G	C	C	C	C
normal control55	G	G	A	A	G	G	T	T	C	C	G	G	C	C	C	C
normal control56	A	G	A	A	G	A	C	T	T	C	G	G	C	C	C	C
normal control57	A	G	A	A	A	A	C	T	T	C	G	G	C	C	C	C
normal control58	A	G	A	A	G	G	C	T	T	C	G	G	C	C	C	C
normal control59	A	A	C	A	G	A	C	C	T	T	G	G	C	C	C	C
normal control60	A	A	C	A	A	A	C	C	T	T	G	G	C	C	C	C
normal control61	A	A	C	A	G	A	C	C	T	T	G	G	C	C	C	C
normal control62	A	G	A	A	G	A	C	T	T	C	G	G	C	C	C	C
normal control63	G	G	A	A	G	A	T	T	C	C	G	G	C	C	C	C
normal control64	A	G	A	A	G	A	C	T	T	C	G	G	C	C	C	C
normal control65	A	G	C	A	G	A	C	T	T	C	G	G	C	C	C	C
normal control66	A	G	C	A	G	A	C	T	T	C	G	G	C	C	C	C
normal control67	A	A	C	A	A	A	C	C	T	T	G	G	C	C	C	C
normal control68	G	G	A	A	G	G	T	T	C	C	G	G	C	C	C	C
normal control69	A	A	C	A	A	A	C	C	T	T	G	G	C	C	C	C
normal control70	A	A	C	A	A	A	C	C	T	T	G	G	C	C	C	C
normal control71	A	G	C	A	G	A	C	T	T	C	G	G	C	C	C	C
normal control72	G	G	A	A	G	G	T	T	C	C	G	G	C	C	C	C
normal control73	A	G	C	A	G	A	C	T	T	C	G	G	C	C	C	C
normal control74	G	G	A	A	G	G	T	T	C	C	G	G	C	C	C	C
normal control75	A	G	C	A	G	A	C	T	T	C	G	G	C	C	C	C
normal control76	A	G	C	A	G	A	C	T	T	C	G	G	C	C	C	C
normal control77	A	G	C	A	G	A	C	T	T	C	G	G	C	C	C	C
normal control78	A	A	C	A	A	A	C	C	T	T	G	G	C	C	C	C
normal control79	A	G	A	A	A	A	C	T	T	C	G	G	C	C	C	C
normal control80	A	A	C	C	A	A	C	C	T	T	G	G	C	C	C	C
normal control81	A	A	C	A	A	A	C	C	T	T	G	G	C	C	C	C
normal control82	A	G	C	A	G	A	C	T	T	C	G	G	C	C	C	C
normal control83	G	G	A	A	A	A	T	T	T	C	G	G	C	C	C	C
normal control84	G	G	A	A	G	G	T	T	C	C	G	G	C	C	C	C
normal control85	A	G	A	A	A	A	C	T	T	T	G	G	C	C	C	C
normal control86	A	G	A	A	G	A	C	T	T	C	G	G	C	C	C	C
normal control87	A	G	A	A	G	A	C	T	T	C	G	G	C	C	C	C
normal control88	A	G	C	A	A	A	C	T	T	T	G	G	C	C	C	C
normal control89	A	A	C	A	A	A	C	C	T	T	G	G	C	C	C	C
normal control90	A	G	C	A	G	A	C	T	T	C	G	G	C	C	C	C
normal control91	A	G	C	A	G	A	C	T	T	C	G	G	C	C	C	C
normal control92	G	G	A	A	G	A	T	T	T	C	G	G	C	C	C	C
normal control93	A	A	C	C	A	A	C	C	T	T	G	G	C	C	C	C
normal control94	A	G	A	A	A	A	C	T	T	C	G	G	C	C	C	C
normal control95	A	G	C	A	G	A	C	T	T	C	G	G	C	C	C	C
normal control96	A	A	A	A	A	A	C	C	T	T	G	G	C	C	C	C
normal control97	A	G	C	A	G	A	C	T	T	C	G	G	C	C	C	C
normal control98	A	A	C	C	A	A	C	C	T	T	G	G	C	C	C	C
normal control99	A	G	C	A	G	A	C	T	T	C	G	G	C	C	C	C
normal control100	A	A	C	A	A	A	C	C	T	T	G	G	C	C	C	C
normal control101	A	G	A	A	A	A	C	T	T	C	G	G	C	C	C	C
normal control102	G	G	A	A	G	A	T	T	T	C	G	G	C	C	C	C
normal control103	G	G	A	A	G	A	T	T	C	C	G	G	C	C	C	C
normal control104	A	G	A	A	G	A	C	T	T	C	G	G	C	A	C	C
normal control105	A	G	C	A	G	A	C	T	T	C	G	G	C	C	C	C
normal control106	G	G	A	A	G	G	T	T	C	C	G	G	C	C	C	C
normal control107	A	G	C	A	G	A	C	T	T	C	G	G	C	C	C	C
normal control108	A	A	C	A	A	A	C	C	T	T	G	G	C	C	C	C
normal control109	A	G	A	A	G	A	C	T	T	C	G	G	C	C	C	C
normal control110	0	0	C	A	A	A	C	C	T	T	G	G	C	C	C	C
normal control111	A	G	A	A	G	A	C	T	T	C	G	G	C	C	C	C
normal control112	A	G	C	A	G	A	C	T	T	C	G	G	C	C	C	C
normal control113	A	G	A	A	G	A	C	T	T	C	G	G	C	C	C	C
normal control114	A	G	C	A	G	A	C	T	T	C	G	G	C	C	C	C
normal control115	A	A	C	A	A	A	C	C	T	T	G	G	C	C	C	C
normal control116	A	A	A	A	G	A	C	C	T	T	G	G	C	C	C	C
normal control117	A	G	A	A	G	A	C	T	T	C	G	G	C	C	C	C
normal control118	A	G	C	A	G	A	C	T	T	C	G	G	C	C	C	C
normal control119	A	A	C	A	A	A	C	C	T	T	G	G	C	C	C	C
normal control120	A	A	A	A	G	A	C	C	T	T	G	G	C	C	C	C
normal control121	A	G	A	A	G	A	C	T	T	C	G	G	C	C	C	C
normal control122	A	G	C	A	G	A	C	T	T	C	G	G	C	C	C	C
normal control123	A	G	C	A	A	A	C	T	T	C	G	G	C	C	C	C
normal control124	A	A	C	A	A	A	C	C	T	T	G	G	C	C	C	C
normal control125	A	G	A	A	G	G	C	T	T	C	A	G	C	C	C	C
normal control126	A	A	C	C	A	A	C	C	T	T	G	G	C	C	C	C
normal control127	A	G	C	A	A	A	C	T	T	T	A	G	C	C	C	C
normal control128	G	G	A	A	G	G	T	T	C	C	G	G	C	C	C	C
normal control129	A	G	A	A	G	A	C	T	T	C	G	G	C	C	C	C
normal control130	A	A	C	A	A	A	C	C	T	T	G	G	C	C	C	C
normal control131	A	A	C	C	A	A	C	C	T	T	G	G	C	C	C	C
normal control132	A	G	C	A	G	A	C	T	T	C	G	G	C	C	C	C
normal control133	A	G	C	A	G	A	C	T	T	C	G	G	C	C	C	C
normal control134	A	G	C	A	G	A	C	T	T	C	G	G	C	C	C	C
normal control135	A	G	A	A	G	A	C	T	T	C	G	G	C	C	C	C
normal control136	A	A	C	A	A	A	C	C	T	T	G	G	C	C	C	C
normal control137	A	G	A	A	G	A	C	T	T	C	G	G	C	C	C	C
normal control138	A	G	A	A	G	A	C	T	T	C	G	G	C	C	C	C
normal control139	G	G	A	A	G	G	T	T	C	C	G	G	C	C	C	C
normal control140	A	G	A	A	A	A	C	T	T	T	G	G	C	C	C	C
normal control141	G	G	A	A	G	G	T	T	C	C	G	G	C	C	C	C
normal control142	A	A	C	A	A	A	C	C	T	T	G	G	C	C	C	C
normal control143	A	A	A	A	G	A	C	C	T	C	G	G	C	C	C	C
normal control144	A	G	A	A	G	A	C	T	T	C	G	G	C	C	C	C
normal control145	G	G	A	A	G	A	T	T	C	C	G	G	C	C	C	C
normal control146	G	G	A	A	G	A	T	T	C	C	G	G	C	C	C	C
normal control147	A	G	A	A	G	A	C	T	T	C	G	G	C	C	C	C
normal control148	A	A	A	A	A	A	C	C	T	T	G	G	C	C	C	C
normal control149	A	A	C	A	A	A	C	C	T	T	G	G	C	C	C	C
normal control150	A	G	C	A	G	A	C	T	T	C	G	G	C	C	C	C
normal control151	A	G	C	A	G	A	C	T	T	C	G	G	C	C	C	C
normal control152	A	G	C	A	G	A	C	T	T	C	G	G	C	C	C	C
normal control153	G	G	A	A	G	G	T	T	C	C	G	G	C	C	C	C
normal control154	G	G	A	A	G	A	T	T	C	C	G	G	C	C	C	C
normal control155	A	G	A	A	G	A	C	T	T	C	G	G	C	C	C	C
normal control156	G	G	A	A	G	G	T	T	C	C	G	G	C	C	C	C
normal control157	A	A	C	A	G	A	C	C	T	T	A	G	C	A	C	C
normal control158	A	A	C	A	A	A	C	C	T	T	G	G	C	C	C	C
normal control159	A	G	A	A	G	A	C	T	T	C	G	G	C	C	C	C
normal control160	A	G	A	A	A	A	C	T	T	C	G	G	C	C	C	C
normal control161	A	G	A	A	G	A	C	T	T	C	G	G	C	C	C	C
normal control162	A	G	C	A	G	A	C	T	T	C	G	G	C	C	C	C
normal control163	G	G	A	A	G	G	T	T	C	C	G	G	C	C	C	C
normal control164	A	A	A	A	A	A	C	C	T	T	A	G	C	A	C	C
normal control165	A	G	A	A	G	A	C	T	T	C	A	G	C	A	G	C
normal control166	A	G	C	A	G	A	C	T	T	C	A	G	C	C	C	C
normal control167	A	A	A	A	A	A	C	C	T	T	A	G	C	C	C	C
normal control168	G	G	A	A	G	G	T	T	C	C	A	G	C	A	G	C
normal control169	A	G	C	A	G	A	C	T	T	C	A	G	C	A	G	C
normal control170	A	G	A	A	A	A	C	T	T	C	A	G	C	A	G	C
normal control171	A	A	C	A	A	A	C	C	T	T	A	G	C	A	G	C
normal control172	A	G	C	A	G	A	C	T	T	C	A	G	C	A	G	C
normal control173	A	G	C	A	G	A	C	T	T	C	A	G	C	A	G	C
normal control174	A	A	C	A	A	A	C	C	T	T	A	G	C	A	G	C
normal control175	A	A	C	A	A	A	C	C	T	T	G	G	C	A	G	C
normal control176	A	G	C	A	G	A	C	T	T	C	A	G	C	A	G	C
normal control177	A	A	C	A	A	A	C	C	T	T	A	G	C	A	G	C
normal control178	G	G	A	A	G	G	T	T	C	C	A	G	C	A	G	C
normal control179	A	G	C	A	G	A	C	T	T	C	A	G	C	A	G	C
normal control180	G	G	A	A	G	G	T	T	C	C	A	G	C	C	C	C
normal control181	A	G	C	A	G	A	C	T	T	C	A	G	C	A	G	C
normal control182	A	G	C	C	A	A	C	C	T	T	A	G	C	C	C	C
normal control183	A	G	A	A	G	A	C	T	T	C	A	G	C	C	C	C
normal control184	A	A	C	A	G	A	C	C	T	T	A	G	C	A	C	C
normal control185	A	A	C	C	A	A	C	C	T	T	A	G	C	C	C	C
normal control186	A	G	C	A	A	A	C	T	T	T	A	G	C	A	G	C
normal control187	A	A	C	C	A	A	C	C	T	T	A	G	C	A	G	C
normal control188	A	G	C	A	G	A	C	T	T	C	A	G	C	C	C	C
normal control189	A	A	C	C	A	A	C	C	T	T	A	G	C	C	C	C
normal control190	G	G	0	0	A	A	C	T	T	C	A	G	C	C	C	C
normal control191	A	G	A	A	A	A	C	T	T	C	A	G	C	C	C	C
normal control192	A	G	C	A	G	A	C	T	T	C	G	G	C	A	G	C
normal control193	A	G	A	A	G	A	C	T	T	C	A	G	C	A	G	C
normal control194	G	G	A	A	G	G	T	T	T	C	A	G	C	C	C	C
normal control195	A	A	C	C	A	A	C	C	T	T	A	G	C	A	G	C
normal control196	A	G	C	A	G	A	C	T	T	C	A	G	C	A	G	C
normal control197	A	G	A	A	G	A	C	T	T	C	G	G	C	A	G	C
normal control198	A	A	A	A	A	A	C	C	T	T	A	G	C	C	C	C
normal control199	A	A	C	A	A	A	C	C	T	T	A	G	C	A	G	C
normal control200	A	A	C	A	A	A	C	C	T	T	A	G	C	C	C	C
normal control201	A	G	A	A	G	A	C	T	T	C	A	G	C	C	C	C
normal control202	G	G	A	A	G	G	T	T	C	C	A	G	C	A	G	C
normal control203	A	G	A	A	G	A	C	T	T	C	A	G	C	A	G	C
normal control204	A	G	C	A	A	A	C	T	T	T	A	G	C	A	G	C
normal control205	A	G	C	A	A	A	C	T	T	C	A	G	C	A	G	C
normal control206	G	G	A	A	G	A	T	T	C	C	A	G	C	A	G	C
normal control207	G	G	A	A	G	A	T	T	C	C	A	G	C	A	C	C
normal control208	A	G	C	A	G	A	C	T	T	C	A	G	C	A	G	C
normal control209	A	G	A	A	G	A	C	T	T	C	A	G	C	A	G	C
normal control210	A	A	C	A	A	A	C	C	T	T	A	G	C	A	G	C
normal control211	A	A	C	A	A	A	C	C	T	T	A	G	C	A	G	C
normal control212	G	G	A	A	G	G	T	T	C	C	A	G	C	C	C	C
normal control213	G	G	A	A	G	G	T	T	C	C	A	G	C	A	G	C
normal control214	A	A	A	A	A	A	C	C	T	T	A	G	C	A	G	C
normal control215	G	G	A	A	G	A	T	T	C	C	A	G	C	A	G	C
normal control216	A	A	C	C	A	A	C	C	T	T	A	G	C	C	C	C
normal control217	A	G	C	A	G	A	C	T	T	C	A	A	C	C	C	C
normal control218	G	G	A	A	G	G	T	T	C	C	A	G	C	A	G	C
normal control219	A	G	A	A	G	A	C	T	T	C	G	G	C	C	G	C
normal control220	G	G	A	A	G	G	T	T	C	C	A	G	C	A	G	C
normal control221	G	G	A	A	G	G	T	T	C	C	A	G	C	A	G	C
normal control222	G	G	A	A	G	G	T	T	C	C	A	G	C	C	C	C
normal control223	A	A	A	A	A	A	C	C	T	T	A	G	C	C	C	C
normal control224	A	G	A	A	A	A	C	T	T	T	A	G	C	A	G	C
normal control225	A	G	A	A	G	A	C	T	T	C	A	G	C	A	C	C
normal control226	G	G	A	A	G	G	T	T	C	C	A	G	C	A	G	C
normal control227	A	G	C	A	A	A	C	T	T	C	A	G	C	A	G	C
normal control228	A	G	C	A	G	A	C	T	T	C	A	G	C	A	C	C
normal control229	A	G	A	A	G	A	C	T	T	C	A	G	C	C	C	C
normal control230	A	G	C	A	G	A	C	T	T	C	A	G	C	C	G	C
normal control231	A	G	A	A	A	A	C	T	T	T	A	G	C	C	C	C
normal control232	A	G	C	A	A	A	C	T	T	T	A	G	C	A	G	C
normal control233	A	G	A	A	G	A	C	T	T	C	G	G	C	C	G	C
normal control234	A	G	C	A	G	A	C	T	T	C	A	G	C	A	G	C
normal control235	A	G	C	A	G	A	C	T	T	C	A	G	C	A	G	C
normal control236	A	G	A	A	G	A	C	T	T	C	A	G	C	A	G	C
normal control237	G	G	A	A	G	G	T	T	C	C	A	G	C	A	G	C
normal control238	G	G	A	A	G	A	T	T	C	C	A	G	C	C	C	C
normal control239	G	G	A	A	G	G	T	T	C	C	A	G	C	C	C	C
normal control240	A	A	A	A	A	A	C	C	T	T	A	G	C	A	G	C
normal control241	A	G	A	A	G	A	C	T	T	C	A	G	C	C	C	C
normal control242	A	A	C	C	A	A	C	C	T	T	A	G	C	A	G	C
normal control243	G	G	A	A	G	A	T	T	C	C	A	G	C	A	G	C
normal control244	A	G	A	A	G	A	C	T	T	C	A	G	C	A	G	C
normal control245	G	G	A	A	G	G	T	T	C	C	A	G	C	A	G	C
normal control246	A	G	C	A	G	A	C	T	T	C	A	G	C	A	G	C
normal control247	A	G	C	A	G	A	C	T	T	C	A	G	C	A	G	C
normal control248	A	A	C	A	A	A	C	C	T	T	A	G	C	A	G	C
normal control249	A	G	A	A	G	A	C	T	T	C	A	G	C	A	C	C
normal control250	A	G	C	A	G	A	C	T	T	C	A	G	C	C	C	C
normal control251	A	G	A	A	A	A	C	T	T	C	A	A	C	A	C	C
normal control252	A	G	C	A	G	A	C	T	T	C	A	G	C	A	G	C
normal control253	A	A	C	A	A	A	C	C	T	T	A	G	C	A	G	C
normal control254	A	G	C	A	A	A	C	T	T	C	A	G	C	A	G	C
normal control255	G	G	A	A	G	A	T	T	T	C	A	G	C	C	C	C
normal control256	A	A	C	A	A	A	C	C	T	T	A	G	C	A	G	C
normal control257	A	G	C	A	G	A	C	T	T	C	A	G	C	A	G	C
normal control258	A	A	C	A	A	A	C	C	T	T	A	G	C	C	C	C
normal control259	A	G	C	A	A	A	C	T	T	T	A	G	C	A	G	C
normal control260	A	G	C	A	A	A	C	C	T	T	A	G	C	A	G	C
normal control261	G	G	A	A	G	G	T	T	C	C	A	G	C	A	G	C
normal control262	G	G	A	A	G	A	T	T	C	C	A	G	C	C	C	C
normal control263	G	G	A	A	G	G	T	T	C	C	A	G	C	A	G	C
normal control264	A	G	A	A	G	A	C	T	T	C	A	G	C	A	G	C
normal control265	A	G	A	A	G	A	C	T	T	C	A	G	C	A	G	C
normal control266	A	A	C	C	A	A	C	C	T	T	A	G	C	A	G	C
normal control267	A	A	C	A	A	A	C	C	T	T	A	G	C	A	G	C
normal control268	A	G	C	A	A	A	C	T	T	C	A	G	C	A	G	C
normal control269	A	A	C	A	A	A	C	C	T	T	A	G	C	A	G	C
normal control270	A	G	C	A	G	A	C	T	T	C	A	G	C	A	G	C
normal control271	A	G	C	A	G	A	C	T	T	C	A	G	C	A	C	C
normal control272	A	G	A	A	G	G	C	T	T	C	A	G	C	A	G	C
normal control273	A	G	A	A	G	A	C	T	T	C	G	G	C	C	G	C
normal control274	A	A	C	C	A	A	C	C	T	T	A	G	C	A	G	C
normal control275	G	G	A	A	G	G	T	T	C	C	A	G	C	A	G	C
normal control276	A	G	C	A	G	A	C	T	T	C	A	G	C	A	G	C
normal control277	G	G	A	A	G	G	T	T	C	C	G	G	C	A	G	C
normal control278	A	A	C	A	G	A	C	C	T	T	A	G	C	A	G	C
normal control279	A	G	A	A	G	A	C	T	T	C	A	G	C	C	C	C
normal control280	A	G	C	A	G	A	C	T	T	C	A	G	C	C	C	C
normal control281	A	A	C	A	G	A	C	C	T	T	G	G	C	C	C	C
normal control282	A	G	A	A	A	A	C	T	T	C	A	G	C	A	G	C
normal control283	A	G	C	A	G	A	C	T	T	C	A	G	C	C	C	C
normal control284	G	G	A	A	G	G	T	T	C	C	A	G	C	C	C	C
normal control285	A	A	C	C	A	A	C	C	T	T	A	G	C	A	G	C
normal control286	G	G	A	A	G	G	T	T	C	C	A	G	C	A	G	C
normal control287	A	G	A	A	G	A	C	T	T	C	A	G	C	A	G	C
normal control288	A	G	C	A	G	A	C	T	T	C	A	G	C	A	G	C
normal control289	0	0	C	A	A	A	C	C	T	T	A	G	C	A	G	C
normal control290	A	G	C	A	G	A	C	T	T	C	A	G	C	A	G	C
normal control291	A	A	A	A	G	A	C	C	T	T	A	G	C	C	C	C
normal control292	A	A	C	A	A	A	C	C	T	T	A	G	C	A	G	C
normal control293	G	G	A	A	G	G	T	T	C	C	A	G	C	C	C	C
normal control294	A	A	A	A	A	A	C	C	T	T	A	G	C	A	G	C
normal control295	A	G	C	A	G	A	C	T	T	C	G	G	C	A	G	C
normal control296	G	G	A	A	A	A	T	T	T	T	A	G	C	A	G	C
normal control297	A	G	C	A	G	A	C	T	T	C	A	G	C	A	G	C
normal control298	A	A	C	C	A	A	C	C	T	T	A	G	C	A	G	C
normal control299	G	G	A	A	G	G	T	T	C	C	A	G	C	A	G	C
normal control300	A	G	A	A	G	A	C	T	T	C	A	G	C	C	C	C
normal control301	A	G	C	A	G	A	C	T	T	C	A	G	C	C	C	C
normal control302	A	G	C	A	G	A	C	T	T	C	A	G	C	A	G	C
normal control303	G	G	A	A	G	A	T	T	C	C	A	G	C	C	C	C
normal control304	G	G	A	A	G	A	T	T	C	C	A	G	C	A	G	C
normal control305	A	G	A	A	A	A	C	T	T	T	G	G	C	A	G	C
normal control306	A	G	C	A	G	A	C	T	T	C	A	G	C	C	C	C
normal control307	A	A	A	A	A	A	C	C	T	T	A	G	C	A	G	C
normal control308	A	G	A	A	G	A	C	T	T	C	A	G	C	A	G	C
normal control309	A	G	C	A	G	A	C	T	T	C	G	G	C	A	G	C
normal control310	A	G	C	A	G	A	C	T	T	C	A	G	C	A	G	C
normal control311	A	A	C	A	A	A	C	C	T	T	A	G	C	A	G	C
normal control312	A	G	C	A	G	A	C	T	T	C	A	G	C	A	G	C
normal control313	A	A	C	A	A	A	C	C	T	T	A	G	C	A	G	C
normal control314	A	A	C	C	A	A	C	C	T	T	A	G	C	C	C	C
normal control315	A	A	C	A	G	A	C	C	T	T	A	G	C	A	G	C
normal control316	G	G	A	A	G	A	T	T	T	C	A	G	C	A	G	C
normal control317	A	G	C	A	A	A	C	T	T	C	A	G	C	A	G	C
normal control318	A	G	A	A	G	A	C	T	T	C	A	G	C	A	G	C
normal control319	G	G	A	A	G	G	T	T	C	C	A	G	C	A	G	C
normal control320	A	A	C	A	A	A	C	C	T	T	A	G	C	A	G	C
normal control321	G	G	A	A	G	G	T	T	C	C	A	G	C	A	G	C
normal control322	A	A	C	C	A	A	C	C	T	T	A	G	C	A	G	C
normal control323	A	G	C	A	G	A	C	T	T	C	A	G	C	A	G	C
normal control324	0	0	C	A	G	A	C	T	T	C	A	G	C	A	G	C
normal control325	A	G	A	A	G	G	C	T	T	C	A	G	C	A	G	C
normal control326	A	G	C	A	G	A	C	T	T	C	A	G	C	A	G	C
normal control327	A	G	A	A	G	A	C	T	T	C	A	G	C	C	C	C
normal control328	A	G	C	A	G	A	C	T	T	C	A	G	C	A	G	C
normal control329	A	A	C	A	A	A	C	C	T	T	A	G	C	C	C	C
normal control330	A	G	A	A	G	A	C	T	T	C	A	G	C	A	G	C
normal control331	A	A	C	A	A	A	C	C	T	T	A	G	C	A	G	C
normal control332	G	G	A	A	G	G	T	T	C	C	A	G	C	C	C	C
normal control333	A	G	C	A	G	A	C	T	T	C	A	G	C	A	G	C
normal control334	G	G	A	A	G	G	T	T	C	C	A	G	C	A	G	C
normal control335	A	G	C	A	G	A	C	T	T	C	G	G	C	A	G	C
normal control336	A	G	C	A	G	A	C	T	T	C	A	G	C	A	G	C
normal control337	A	A	C	A	A	A	C	C	T	T	A	G	C	C	C	C
normal control338	A	A	C	A	A	A	C	C	T	T	A	G	C	A	G	C
normal control339	A	A	C	C	A	A	C	C	T	T	A	A	A	A	G	G
normal control340	A	G	C	A	G	A	C	T	T	C	A	G	C	A	G	C
normal control341	A	A	C	A	A	A	C	C	T	T	A	G	C	C	C	C
normal control342	A	G	C	A	G	A	C	T	T	C	A	G	C	A	G	C
normal control343	G	G	A	A	G	G	T	T	C	C	A	G	C	C	C	C
normal control344	G	G	A	A	G	G	T	T	C	C	A	G	C	C	C	C
normal control345	A	A	C	C	A	A	C	C	T	T	A	G	C	C	C	C
normal control346	G	G	A	A	G	G	T	T	C	C	A	G	C	A	G	C
normal control347	A	A	A	A	A	A	C	C	T	T	A	G	C	C	C	C
normal control348	A	G	C	A	A	A	C	T	T	T	A	G	C	C	C	C
normal control349	G	G	A	A	G	A	T	T	C	C	A	G	C	C	C	C
normal control350	G	G	A	A	G	A	T	T	T	C	A	G	C	A	G	C
normal control351	G	G	A	A	G	G	T	T	C	C	G	G	C	C	C	C
normal control352	A	A	C	A	A	A	C	C	T	T	A	G	C	A	G	C
normal control353	G	G	A	A	G	G	T	T	C	C	A	G	C	A	G	C
normal control354	A	G	A	A	A	A	C	T	T	C	A	G	C	C	C	C
normal control355	A	G	A	A	G	A	C	T	T	C	A	G	C	A	C	C
normal control356	A	G	A	A	G	A	C	T	T	C	A	G	C	A	G	C
normal control357	A	A	C	C	A	A	C	C	T	T	A	G	C	A	G	C
normal control358	A	G	A	A	G	A	C	T	T	C	A	G	C	A	G	C
normal control359	A	G	C	A	G	A	C	T	T	C	A	G	C	A	G	C
normal control360	A	G	A	A	G	A	C	T	T	C	A	G	C	A	G	C
normal control361	A	A	C	A	A	A	C	C	T	T	A	G	C	A	G	C
normal control362	G	G	A	A	G	G	T	T	C	C	A	G	C	C	C	C
normal control363	A	A	C	A	A	A	C	C	T	T	A	G	C	A	G	C
normal control364	G	G	A	A	G	G	T	T	C	C	A	G	C	A	C	C
normal control365	G	G	A	A	G	G	T	T	C	C	A	G	C	A	G	C
normal control366	A	A	A	A	A	A	C	C	T	T	A	G	C	C	C	C
normal control367	G	G	A	A	G	G	T	T	C	C	A	G	C	A	G	C
normal control368	A	A	A	A	A	A	C	C	T	T	A	G	C	A	G	C
normal control369	G	G	A	A	A	A	T	T	C	C	A	G	C	C	C	C
normal control370	A	A	C	A	A	A	C	C	T	T	A	G	C	A	G	C
normal control371	A	A	C	A	G	A	C	C	T	T	A	G	C	C	C	C
normal control372	G	G	A	A	G	G	T	T	C	C	A	G	C	A	G	C
normal control373	0	0	C	A	G	A	C	T	T	C	A	G	C	A	G	C
normal control374	G	G	A	A	G	G	T	T	C	C	A	A	C	A	G	C
normal control375	G	G	A	A	G	G	T	T	C	C	A	G	C	A	G	C
normal control376	A	A	A	A	G	A	C	C	T	C	A	G	C	C	C	C
normal control377	A	G	C	A	G	G	C	T	T	C	A	G	C	A	G	C
normal control378	A	G	C	A	A	A	C	T	T	C	A	G	C	A	G	C
normal control379	A	G	C	A	G	A	C	T	T	C	A	G	C	A	G	C
normal control380	G	G	A	A	G	A	T	T	C	C	G	G	C	A	C	C
normal control381	A	G	A	A	A	A	C	T	T	T	A	G	C	A	G	C
normal control382	A	A	C	A	A	A	C	C	T	T	A	G	C	C	C	C
normal control383	A	A	A	A	A	A	C	C	T	T	A	G	C	C	C	C
normal control384	A	A	C	A	A	A	C	C	T	T	A	G	C	C	C	C
normal control385	A	G	A	A	G	A	C	T	T	C	A	G	C	A	G	C
normal control386	G	G	A	A	G	G	T	T	C	C	A	G	C	A	G	C
normal control387	A	G	C	C	A	A	C	T	T	C	A	G	C	A	G	C
normal control388	A	G	C	A	G	A	C	T	T	C	A	G	C	A	G	C
normal control389	A	G	A	A	G	G	C	T	T	C	A	G	C	C	C	C
normal control390	A	A	C	A	A	A	C	C	T	T	A	G	C	A	G	C
normal control391	A	G	C	A	A	A	C	T	T	C	A	G	C	A	G	C
normal control392	A	A	C	A	A	A	C	C	T	T	A	G	C	A	G	C
normal control393	A	G	C	A	G	A	C	T	T	C	A	G	C	A	G	C
normal control394	A	A	C	C	G	A	C	C	T	T	A	G	C	A	G	C
normal control395	A	A	C	C	A	A	C	C	T	T	A	G	C	C	C	C
normal control396	A	G	A	A	G	A	C	T	T	C	A	G	C	C	C	C
normal control397	A	A	A	A	A	A	C	C	T	T	A	G	C	C	C	C
normal control398	A	A	C	A	A	A	C	C	T	T	A	G	C	A	G	C
normal control399	G	G	A	A	G	G	T	T	C	C	A	G	C	A	G	C
normal control400	G	G	A	A	G	G	T	T	C	C	A	G	C	A	G	C
normal control401	A	A	C	A	A	A	C	C	T	T	A	G	C	A	G	C
normal control402	A	G	A	A	G	A	C	T	T	C	A	G	C	A	G	C
normal control403	A	A	C	A	A	A	C	C	T	T	A	G	C	C	C	C
normal control404	A	G	A	A	A	A	C	T	T	C	A	G	C	A	G	C
normal control405	G	G	A	A	G	G	T	T	C	C	A	G	C	C	C	C
normal control406	A	A	A	A	G	A	C	C	T	T	A	G	C	C	C	C
normal control407	A	A	A	A	A	A	C	C	T	T	A	G	C	A	G	C
normal control408	G	G	A	A	G	A	T	T	T	C	A	G	C	A	G	C
normal control409	A	A	C	A	A	A	C	C	T	T	A	G	C	A	G	C
normal control410	A	G	C	A	G	A	C	T	T	C	A	G	C	A	G	C
normal control411	G	G	A	A	G	G	T	T	C	C	A	G	C	A	G	C
normal control412	A	G	C	A	G	A	C	T	T	C	A	G	C	C	C	C
normal control413	A	G	C	A	G	A	C	T	T	C	A	G	C	A	G	C
normal control414	A	G	A	A	G	A	C	T	T	C	A	G	C	C	C	C
normal control415	A	A	C	A	A	A	C	C	T	T	A	G	C	A	G	C
normal control416	G	G	A	A	G	G	T	T	C	C	A	G	C	A	G	C
normal control417	A	G	A	A	G	A	C	T	T	C	A	G	C	A	G	C
normal control418	A	G	C	A	A	A	C	T	T	T	A	G	C	A	G	C
normal control419	G	G	A	A	G	G	T	T	C	C	A	G	C	A	G	C
normal control420	A	G	C	A	G	A	C	T	T	C	A	G	C	A	G	C
normal control421	A	G	A	A	G	A	C	T	T	C	A	G	C	C	C	C
normal control422	A	G	C	A	G	A	C	T	T	C	A	G	C	A	G	C
normal control423	A	G	C	A	G	A	C	T	T	C	A	G	C	A	G	C
normal control424	G	G	A	A	G	G	T	T	C	C	A	G	C	A	G	C
normal control425	A	A	A	A	A	A	C	C	T	T	A	G	C	A	G	C
normal control426	A	G	A	A	G	A	C	T	T	C	A	G	C	C	C	C
normal control427	A	G	A	A	G	A	C	T	T	C	A	G	C	A	G	C
normal control428	G	G	A	A	G	G	T	T	C	C	A	G	C	A	G	C
normal control429	A	G	C	A	A	A	C	T	T	C	A	G	C	A	G	C
normal control430	A	G	C	A	G	A	C	T	T	C	A	G	C	C	C	C
normal control431	G	G	A	A	G	G	T	T	C	C	A	G	C	A	G	C
normal control432	G	G	A	A	G	G	T	T	C	C	A	G	C	A	G	C
normal control433	A	G	C	A	G	A	C	T	T	C	A	G	C	C	C	C
normal control434	G	G	A	A	G	G	T	T	C	C	A	G	C	C	C	C
normal control435	A	A	C	C	A	A	C	C	T	T	A	G	C	A	G	C
normal control436	A	A	A	A	G	A	C	C	T	T	A	G	C	C	C	C
normal control437	G	G	A	A	G	G	T	T	C	C	A	G	C	A	G	C
normal control438	G	G	A	A	G	G	T	T	C	C	A	G	C	A	C	C
normal control439	G	G	A	A	G	A	C	T	T	C	A	G	C	C	C	C
normal control440	G	G	A	A	G	G	T	T	C	C	A	G	C	A	G	C
normal control441	A	A	A	A	G	A	C	C	T	T	A	A	A	A	G	C
normal control442	A	G	A	A	G	A	C	T	T	C	A	A	C	A	G	C
normal control443	G	G	A	A	G	A	C	T	C	C	A	A	C	C	C	C
normal control444	A	G	C	A	A	A	C	T	T	C	A	A	A	A	G	G
normal control445	G	G	A	A	G	G	T	T	C	C	A	A	C	A	G	C
normal control446	A	A	A	A	A	A	C	C	T	T	A	A	A	A	G	G
normal control447	A	G	0	0	A	A	C	C	T	T	A	A	A	A	G	G
normal control448	A	A	C	A	A	A	C	C	T	T	A	A	C	A	G	C
normal control449	A	A	C	C	A	A	C	C	T	T	A	A	C	A	G	C
normal control450	G	G	A	A	G	G	T	T	C	C	A	A	C	C	C	C
normal control451	G	G	A	A	G	A	T	T	C	C	A	A	C	A	G	C
normal control452	G	G	A	A	G	G	T	T	C	C	A	A	A	A	G	G
normal control453	G	G	A	A	G	A	T	T	T	C	A	A	A	A	G	C
normal control454	A	A	C	A	A	A	C	C	T	T	A	A	A	A	G	G
normal control455	A	G	A	A	G	A	C	T	T	C	A	A	A	A	G	C
normal control456	A	G	C	A	A	A	C	C	T	T	A	A	A	A	G	G
normal control457	G	G	A	A	G	G	T	T	C	C	A	A	A	A	G	C
normal control458	A	A	C	A	A	A	C	C	T	T	A	A	C	A	G	C
normal control459	A	G	C	A	A	A	C	T	T	C	A	A	C	A	G	C
normal control460	A	G	A	A	G	A	C	T	T	C	A	A	A	A	G	G
normal control461	A	A	C	C	A	A	C	C	T	T	A	A	A	A	C	C
normal control462	A	A	C	A	A	A	C	C	T	T	A	G	C	A	G	G
normal control463	A	G	A	A	A	A	C	T	T	T	A	A	C	A	G	C
normal control464	G	G	A	A	G	G	T	T	C	C	A	A	A	A	G	G
normal control465	A	A	C	A	A	A	C	C	T	T	A	A	A	A	G	C
normal control466	A	G	A	A	G	A	C	T	T	C	A	A	A	A	G	G
normal control467	A	G	C	A	G	A	C	T	T	C	A	A	C	C	C	C
normal control468	A	G	A	A	G	A	C	T	T	C	A	A	C	A	G	C
normal control469	A	A	C	A	G	A	C	C	T	T	A	A	C	A	G	C
normal control470	A	G	A	A	G	A	C	T	T	C	A	A	A	A	G	C
normal control471	A	G	C	A	G	A	C	T	T	C	A	A	C	A	G	C
normal control472	A	G	A	A	G	A	C	T	T	C	A	A	C	A	G	C
normal control473	A	A	C	C	A	A	C	C	T	T	A	G	C	A	G	G
normal control474	G	G	A	A	G	G	T	T	C	C	A	A	A	A	G	G
normal control475	G	G	A	A	G	A	T	T	T	C	A	A	A	A	G	C
normal control476	A	A	C	C	A	A	C	C	T	T	A	A	A	A	G	G
normal control477	A	G	C	A	G	A	C	T	T	C	A	A	C	A	G	C
normal control478	A	A	C	A	A	A	C	C	T	T	A	A	C	A	G	C
normal control479	A	A	C	A	A	A	C	C	T	T	A	A	C	A	G	C
normal control480	G	G	A	A	G	G	T	T	C	C	A	A	A	A	G	G
normal control481	G	G	A	A	G	G	T	T	C	C	A	A	A	A	G	G
normal control482	A	G	C	A	A	A	C	T	T	C	A	A	A	A	G	G
normal control483	A	A	A	A	A	A	C	C	T	T	A	A	A	A	G	G
normal control484	A	G	A	A	G	A	C	T	T	C	A	A	A	A	G	G
normal control485	A	A	C	A	A	A	C	C	T	T	A	A	A	A	G	G
normal control486	A	G	C	A	G	A	C	T	T	C	A	A	C	A	G	C
normal control487	G	G	A	A	G	G	T	T	C	C	A	A	C	A	G	C
normal control488	A	G	C	A	G	A	C	T	T	C	A	A	A	A	G	G
normal control489	A	A	C	C	A	A	C	C	T	T	A	A	C	A	G	C
normal control490	A	G	A	A	G	A	C	T	C	C	A	A	A	A	G	G
normal control491	G	G	A	A	G	G	C	T	C	C	A	A	C	A	G	C
normal control492	A	G	A	A	A	A	C	T	T	C	A	A	A	A	G	G
normal control493	G	G	A	A	G	G	T	T	C	C	A	A	C	A	G	C
normal control494	G	G	A	A	G	G	T	T	C	C	A	A	A	A	G	G
normal control495	A	G	C	A	G	A	C	T	T	C	A	G	A	A	G	G
normal control496	G	G	A	A	G	G	T	T	C	C	A	A	A	A	G	G
normal control497	G	G	A	A	G	G	T	T	C	C	A	A	A	A	G	C
normal control498	G	G	A	A	G	A	T	T	C	C	A	A	A	A	G	G
normal control499	A	G	C	A	G	A	C	T	T	C	A	A	C	A	G	C
normal control500	A	G	C	A	A	A	C	T	T	C	A	A	A	A	G	G
normal control501	A	G	A	A	G	A	C	T	T	C	A	A	C	C	C	C
normal control502	G	G	A	A	G	G	T	T	C	C	A	A	A	A	G	G
normal control503	A	A	C	A	A	A	C	C	T	T	A	A	C	A	G	C
normal control504	A	G	A	A	G	A	C	T	T	C	A	A	C	A	G	C
normal control505	A	G	C	A	G	A	C	T	T	C	A	A	A	A	G	C
normal control506	A	G	A	A	G	G	C	T	T	C	A	A	C	A	G	C
normal control507	A	G	C	A	G	A	C	T	T	T	A	A	C	C	C	C
normal control508	A	A	C	A	A	A	C	C	T	T	A	A	C	A	G	C
normal control509	A	G	A	A	G	G	C	T	T	C	A	A	C	A	G	C
normal control510	A	A	A	A	A	A	C	C	T	T	A	A	C	A	G	C
normal control511	G	G	A	A	G	G	T	T	C	C	A	A	A	A	G	C
normal control512	G	G	A	A	G	A	T	T	T	C	A	A	A	A	G	C
normal control513	A	A	C	A	A	A	C	C	T	T	A	A	A	A	G	G
normal control514	A	G	A	A	G	A	C	T	T	C	A	A	A	A	G	G
normal control515	A	G	A	A	A	A	C	T	T	C	A	A	C	A	G	C
normal control516	G	G	A	A	G	G	T	T	C	C	A	A	C	A	G	C
normal control517	A	A	A	A	A	A	C	C	T	T	A	A	C	A	G	C
normal control518	A	A	A	A	G	A	C	C	T	T	A	A	A	A	G	G
normal control519	A	G	A	A	G	A	C	T	T	C	A	A	A	A	G	G
normal control520	A	A	C	A	A	A	C	C	T	T	A	A	C	C	C	C
normal control521	A	A	C	C	A	A	C	C	T	T	A	A	A	A	G	C
normal control522	A	A	C	C	A	A	C	C	T	T	A	A	A	A	G	G
normal control523	G	G	A	A	G	G	T	T	C	C	A	A	A	A	G	G
normal control524	A	A	C	A	A	A	C	C	T	T	A	A	A	A	G	G
normal control525	G	G	A	A	G	A	T	T	T	C	A	A	A	A	G	G
normal control526	A	G	C	A	A	A	C	T	T	T	G	G	C	C	C	C
normal control527	A	G	A	A	G	A	C	T	T	C	A	A	A	A	G	G
normal control528	A	G	A	A	G	A	C	T	T	C	A	A	C	A	G	C
normal control529	A	G	C	A	G	A	C	T	T	C	A	A	C	A	G	C
normal control530	A	G	C	A	G	A	C	T	T	C	A	A	A	A	G	G
normal control531	G	G	A	A	G	A	T	T	T	C	A	A	A	A	G	G
normal control532	A	A	C	A	A	A	C	C	T	T	A	A	C	A	G	C
normal control533	A	A	C	A	A	A	C	C	T	T	A	A	C	A	G	C
normal control534	A	A	C	A	A	A	C	C	T	T	A	A	C	A	G	C
normal control535	A	G	C	A	G	A	C	T	T	C	A	A	A	A	G	C
normal control536	A	A	C	A	A	A	C	C	T	T	A	A	A	A	G	G
normal control537	A	G	A	A	G	A	C	T	T	C	A	A	C	A	G	C
normal control538	A	A	C	A	A	A	C	C	T	T	A	A	C	A	G	C
normal control539	A	A	C	A	A	A	C	C	T	T	A	A	C	A	G	C
normal control540	A	G	A	A	A	A	C	T	T	T	A	A	A	A	G	C
normal control541	A	A	C	C	A	A	C	C	T	T	A	A	A	A	G	G
normal control542	A	A	C	A	A	A	C	C	T	T	A	A	A	A	G	C
normal control543	G	G	A	A	G	A	T	T	C	C	A	A	C	C	C	C
normal control544	A	A	A	A	A	A	C	C	T	T	A	G	C	A	G	G
normal control545	A	G	A	A	G	A	C	T	T	C	A	A	A	A	G	G
normal control546	G	G	A	A	G	G	T	T	C	C	A	A	A	A	G	G
normal control547	A	G	A	A	G	A	C	T	T	C	A	A	A	A	G	C
normal control548	A	G	A	A	A	A	C	T	T	C	A	A	C	A	G	C
normal control549	G	G	A	A	G	G	T	T	C	C	A	A	A	A	G	G
normal control550	A	A	A	A	G	A	C	C	T	T	A	A	A	A	G	G
normal control551	A	G	A	A	A	A	C	T	T	T	A	A	A	A	G	G
normal control552	A	G	A	A	G	A	C	T	T	C	A	A	A	A	G	G
normal control553	G	G	A	A	G	G	T	T	C	C	A	A	A	A	G	G
normal control554	A	G	A	A	G	A	C	T	T	C	A	A	C	A	G	C
normal control555	A	G	A	A	G	A	C	T	T	C	A	G	C	A	G	G
normal control556	G	G	A	A	G	A	T	T	T	C	A	A	C	A	G	C
normal control557	A	G	A	A	G	A	C	T	T	C	A	A	A	A	G	C
normal control558	A	A	A	A	A	A	C	C	T	T	A	A	C	A	G	C
normal control559	A	G	A	A	G	A	C	T	T	C	A	A	A	A	G	C
normal control560	G	G	A	A	G	A	T	T	T	C	A	A	A	A	G	G
normal control561	G	G	A	A	G	G	T	T	C	C	A	A	C	C	C	C
normal control562	A	A	C	C	A	A	C	C	T	T	A	G	C	A	G	C
normal control563	A	G	A	A	G	A	C	T	T	C	A	A	A	A	G	C
normal control564	A	A	C	C	G	A	C	C	T	T	A	A	A	A	G	G
normal control565	G	G	A	A	G	G	T	T	C	C	A	A	A	A	G	G
normal control566	A	G	A	A	A	A	C	T	T	T	A	A	A	A	G	G
normal control567	A	G	C	A	G	A	C	T	T	C	A	A	A	A	0	0
normal control568	A	A	C	A	A	A	C	C	T	T	A	A	A	A	G	G
normal control569	A	G	C	A	A	A	C	T	T	C	A	A	C	A	G	C
normal control570	A	A	C	A	A	A	C	C	T	T	A	A	C	A	G	C
normal control571	A	G	A	A	G	A	C	T	T	C	A	G	C	A	G	C
normal control572	A	G	C	A	G	A	C	T	T	C	A	A	A	A	G	C
normal control573	A	A	C	A	A	A	C	C	T	T	A	A	C	A	G	C
normal control574	A	A	C	A	A	A	C	C	T	T	A	A	A	A	G	G
normal control575	A	A	C	A	A	A	C	C	T	T	A	A	C	A	G	C
normal control576	A	G	C	A	G	A	C	T	T	C	A	A	C	A	G	C
normal control577	A	G	C	A	G	A	C	T	T	C	A	A	C	A	G	C
normal control578	A	A	C	C	A	A	C	C	T	T	A	A	A	A	G	G
normal control579	A	A	C	A	A	A	C	C	T	T	A	A	A	A	G	G
normal control580	A	A	A	A	G	A	C	C	T	T	A	A	A	A	G	G
normal control581	A	A	A	A	A	A	C	C	T	T	A	A	C	A	G	C
normal control582	A	G	C	A	G	A	C	T	T	C	A	A	A	A	G	G
normal control583	A	A	C	A	A	A	C	C	T	T	A	A	C	A	G	C
normal control584	G	G	A	A	G	G	T	T	C	C	A	A	A	A	G	G
normal control585	A	G	C	A	G	A	C	T	T	C	A	A	C	A	G	C
normal control586	0	0	0	0	0	0	T	T	0	0	0	0	0	0	0	0
normal control587	G	G	A	A	G	G	T	T	C	C	A	G	0	0	G	C
normal control588	G	G	A	A	G	A	T	T	T	C	A	G	C	A	G	C
normal control589	A	A	C	C	A	A	C	C	T	T	A	A	C	A	G	G
normal control590	A	G	A	A	G	A	C	T	T	C	A	A	A	A	G	G
normal control591	G	G	A	A	G	A	T	T	C	C	A	G	A	A	C	C
normal control592	A	A	C	A	A	A	C	C	T	T	G	G	C	C	C	C
normal control593	G	G	A	A	G	G	T	T	C	C	G	G	C	C	C	C
normal control594	A	A	C	C	A	A	C	C	T	T	A	A	C	C	G	C
normal control595	G	G	A	A	G	G	T	T	C	C	A	G	C	A	G	C
normal control596	A	G	A	A	G	A	C	T	T	C	A	G	C	A	G	C
normal control597	G	G	A	A	G	A	T	T	T	C	G	G	C	A	C	C
normal control598	A	A	C	C	A	A	C	C	T	T	A	G	C	C	G	C
normal control599	A	G	A	A	G	A	C	T	T	C	A	A	C	A	G	C
normal control600	A	A	C	C	A	A	C	C	T	T	A	G	C	A	G	C
normal control601	G	G	A	A	G	G	T	T	C	C	A	G	C	A	C	C
normal control602	A	G	A	A	G	G	C	T	T	C	A	A	C	C	G	G
normal control603	G	G	A	A	G	G	T	T	C	C	A	G	A	A	C	C
normal control604	A	A	C	A	A	A	C	C	T	T	A	G	C	C	C	C
normal control605	G	G	A	A	G	A	T	T	C	C	G	G	C	C	C	C
normal control606	A	G	A	A	A	A	C	T	T	C	A	A	C	C	C	C
normal control607	A	G	A	A	G	A	C	T	T	C	A	G	C	C	C	C
normal control608	A	G	C	A	G	A	C	T	T	C	A	A	C	C	G	C
normal control609	A	G	A	A	G	A	C	T	T	C	A	G	A	A	G	C
normal control610	G	G	A	A	G	A	T	T	C	C	A	G	C	A	G	C
normal control611	A	A	C	A	A	A	C	C	T	T	A	G	C	A	G	C
normal control612	A	G	C	A	A	A	C	T	T	T	A	A	C	A	G	G
normal control613	A	G	C	A	A	A	C	T	T	T	G	G	A	A	C	C
normal control614	A	G	C	A	G	A	C	T	T	C	A	A	C	C	G	G
normal control615	A	G	A	A	G	A	C	T	T	C	A	G	A	A	G	C
normal control616	A	A	C	C	A	A	C	C	T	T	A	G	C	A	G	C
normal control617	A	A	C	A	A	A	C	C	T	T	G	G	C	A	C	C
normal control618	A	G	C	A	G	A	C	T	T	C	A	G	C	C	C	C
normal control619	A	G	A	A	G	A	C	T	T	C	A	A	C	C	G	G
normal control620	G	G	A	A	G	A	T	T	C	C	G	G	A	A	C	C
normal control621	A	A	C	C	A	A	C	C	T	T	A	G	C	C	C	C
normal control622	A	G	C	A	G	A	C	T	T	C	A	G	C	C	G	C
normal control623	A	G	C	A	A	A	C	T	T	T	A	G	C	A	C	C
normal control624	A	G	C	A	G	A	C	T	T	C	A	G	C	C	G	C
normal control625	G	G	A	A	G	A	T	T	T	C	A	A	C	A	G	C
normal control626	A	A	A	A	G	A	C	C	T	T	A	G	C	A	G	C
normal control627	G	G	A	A	G	A	T	T	T	C	A	A	C	A	G	C
normal control628	A	G	A	A	G	A	C	T	T	C	G	G	C	A	C	C
normal control629	A	G	A	A	G	A	C	T	T	C	G	G	C	C	C	C
normal control630	A	A	C	A	A	A	C	C	T	T	A	A	C	C	G	G
normal control631	A	G	A	A	G	A	C	T	T	C	A	G	A	A	G	C
normal control632	G	G	A	A	G	G	T	T	C	C	A	G	C	A	G	C
normal control633	A	G	C	A	A	A	C	T	T	C	A	G	C	A	C	C
normal control634	A	G	A	A	G	A	C	T	T	C	A	G	C	C	G	C
normal control635	A	G	C	A	G	A	C	T	T	C	A	G	C	A	G	C
normal control636	A	G	C	A	G	A	C	T	T	C	A	G	C	A	C	C
normal control637	A	G	A	A	G	A	C	T	T	C	A	A	C	C	G	C
normal control638	A	G	C	A	A	A	C	T	T	C	A	G	C	A	C	C
normal control639	A	A	A	A	A	A	C	C	T	T	A	G	C	C	C	C
normal control640	G	G	C	A	A	A	T	T	T	C	G	G	C	C	C	C
normal control641	A	A	A	A	A	A	C	C	T	T	G	G	C	C	C	C
normal control642	A	G	C	A	G	A	C	T	T	C	A	A	C	C	G	G
normal control643	A	A	C	C	A	A	C	C	T	T	A	A	A	A	G	C
normal control644	A	G	C	A	G	A	C	C	T	C	A	G	A	A	G	C
normal control645	A	G	C	A	G	A	C	T	T	C	G	G	C	A	C	C
normal control646	A	G	C	A	A	A	C	T	T	C	G	G	C	C	C	C
normal control647	G	G	A	A	G	G	T	T	C	C	A	A	C	C	G	C
normal control648	A	G	C	A	G	A	C	T	T	C	A	G	C	A	C	C
normal control649	A	G	C	A	G	A	C	T	T	C	G	G	C	A	C	C
normal control650	G	G	A	A	G	G	T	T	C	C	G	G	C	C	C	C
normal control651	A	A	A	A	A	A	C	C	T	T	A	G	C	C	G	C
normal control652	A	G	A	A	G	G	C	T	T	C	A	G	C	A	G	C
normal control653	A	G	A	A	G	A	C	T	T	C	A	G	C	A	C	C
normal control654	A	G	C	A	A	A	C	T	T	C	G	G	C	C	C	C
normal control655	G	G	A	A	G	G	T	T	C	C	A	A	C	C	G	G
normal control656	A	A	A	A	A	A	C	C	T	T	A	G	A	A	G	C
normal control657	A	G	A	A	G	A	C	T	T	C	G	G	C	A	C	C
normal control658	A	A	A	A	A	A	C	C	T	T	A	G	C	C	G	C
normal control659	G	G	A	A	G	G	T	T	C	C	A	G	C	A	G	C
normal control660	A	A	C	A	A	A	C	C	T	T	A	G	C	A	G	C
normal control661	A	G	C	A	G	A	C	T	T	C	A	G	C	A	G	C
normal control662	A	G	A	A	A	A	C	T	T	C	A	A	C	A	G	C
normal control663	G	G	A	A	G	A	T	T	T	C	G	G	A	A	C	C
normal control664	A	G	A	A	G	A	C	T	T	C	A	G	C	C	C	C
normal control665	A	G	A	A	G	A	C	T	T	C	G	G	C	C	C	C
normal control666	A	A	A	A	A	A	C	C	T	T	A	G	C	C	G	C
normal control667	A	G	C	A	G	A	C	T	T	C	A	G	C	A	C	C
normal control668	A	A	C	C	A	A	C	C	T	T	A	G	C	C	G	C
normal control669	G	G	A	A	G	G	T	T	C	C	A	A	C	A	G	C
normal control670	A	G	A	A	G	A	C	T	T	C	A	A	C	A	G	G
normal control671	G	G	A	A	G	A	T	T	C	C	G	G	A	A	C	C
normal control672	A	G	C	A	G	A	C	T	T	C	G	G	C	C	C	C
normal control673	A	A	C	C	A	A	C	C	T	T	A	G	C	C	C	C
normal control674	A	A	A	A	G	A	C	C	T	T	G	G	C	C	C	C
normal control675	A	A	C	A	A	A	C	C	T	T	A	A	C	C	G	G
normal control676	A	G	A	A	A	A	C	T	T	C	G	G	A	A	C	C
normal control677	A	A	C	C	A	A	C	C	T	T	A	G	C	C	C	C
normal control678	A	A	A	A	A	A	C	C	T	T	A	G	C	C	G	C
normal control679	A	G	C	A	A	A	C	T	T	C	A	A	C	A	G	C
normal control680	A	A	C	C	A	A	C	C	T	T	A	G	C	A	G	G
normal control681	A	G	A	A	G	A	C	T	T	C	G	G	C	A	C	C
normal control682	A	G	A	A	G	A	C	T	T	C	A	A	C	C	G	C
normal control683	A	G	A	A	G	A	C	T	T	C	A	A	C	A	G	C
normal control684	A	A	C	A	A	A	C	C	T	T	G	G	C	A	C	C
normal control685	G	G	A	A	G	G	T	T	C	C	A	A	C	C	G	C
normal control686	G	G	A	A	G	A	T	T	T	C	G	G	A	A	C	C
normal control687	G	G	A	A	G	G	T	T	C	C	A	A	C	C	C	C
normal control688	A	G	C	A	A	A	C	T	T	C	A	A	C	C	G	C
normal control689	G	G	C	A	G	A	C	T	T	C	G	G	C	A	C	C
normal control690	A	G	A	A	A	A	C	T	T	T	A	G	C	C	G	C
normal control691	A	G	A	A	G	A	C	T	T	C	A	G	C	A	G	C
normal control692	A	G	C	A	G	A	C	T	T	C	G	G	C	A	C	C
normal control693	A	G	C	A	G	A	C	T	T	C	A	G	C	C	C	C
normal control694	G	G	A	A	G	G	T	T	C	C	G	G	C	C	C	C
normal control695	A	A	A	A	G	A	C	C	T	T	A	G	C	C	G	C
normal control696	A	G	A	A	G	G	C	T	T	C	A	A	C	A	C	C
normal control697	A	G	C	A	G	A	C	T	T	C	A	G	C	C	G	C
normal control698	G	G	A	A	G	G	T	T	C	C	A	A	C	A	G	C
normal control699	A	G	C	A	G	A	C	T	T	C	A	A	C	A	G	C
normal control700	G	G	A	A	G	G	T	T	C	C	A	G	C	A	C	C
normal control701	A	G	C	A	G	A	C	T	T	C	G	G	C	A	G	C
normal control702	A	G	C	A	G	A	C	T	T	C	A	A	C	A	G	G
normal control703	A	A	A	A	A	A	C	C	T	T	G	G	A	A	C	C
normal control704	G	G	A	A	G	A	T	T	C	C	A	G	C	C	C	C
normal control705	A	A	C	A	A	A	C	C	T	T	A	A	C	A	G	G
normal control706	G	G	A	A	G	G	T	T	C	C	A	A	A	A	G	C
normal control707	A	G	A	A	G	A	C	T	T	C	A	G	A	A	C	C
normal control708	G	G	A	A	G	G	T	T	C	C	A	G	C	C	G	C
normal control709	A	G	A	A	G	A	C	T	T	C	A	G	C	A	C	C
normal control710	A	A	C	A	A	A	C	C	T	T	A	G	C	C	C	C
normal control711	A	G	A	A	G	A	C	T	T	C	A	G	C	C	C	C
normal control712	A	A	C	A	A	A	C	C	T	T	A	G	C	C	G	C
normal control713	A	G	C	A	A	A	C	T	T	C	A	G	C	A	G	C
normal control714	A	A	C	A	A	A	C	C	T	T	A	G	C	C	C	C
normal control715	A	G	C	A	G	A	C	T	T	C	G	G	C	C	C	C
normal control716	A	A	A	A	A	A	C	C	T	T	A	A	C	C	G	G
normal control717	A	G	C	A	G	A	C	T	T	C	A	A	A	A	G	C
normal control718	A	A	C	A	A	A	C	C	T	T	A	G	C	A	G	C
normal control719	A	G	A	A	G	A	C	T	T	C	G	G	C	A	C	C
normal control720	A	G	C	A	G	A	C	T	T	C	A	A	C	C	G	C
normal control721	A	G	A	A	G	A	C	T	T	C	A	G	A	A	G	C
normal control722	A	G	C	A	G	A	C	T	T	C	A	A	C	A	G	G
normal control723	G	G	A	A	G	G	T	T	C	C	A	G	A	A	G	C
normal control724	0	0	0	0	0	0	0	0	0	0	0	0	C	A	0	0
normal control725	G	G	A	A	G	A	T	T	T	C	G	G	C	C	G	C
normal control726	A	G	A	A	G	A	C	T	T	C	A	G	C	A	G	C
normal control727	A	G	A	A	G	A	C	T	T	C	A	A	A	A	G	G
normal control728	G	G	A	A	G	G	T	T	C	C	G	G	C	C	C	C
normal control729	A	A	A	A	A	A	C	C	T	T	G	G	C	C	C	C
normal control730	A	G	C	A	G	A	C	T	T	C	G	G	C	C	C	C
normal control731	A	A	C	A	A	A	C	C	T	T	A	A	C	A	G	C
normal control732	A	A	C	A	A	A	C	C	T	T	A	G	C	A	G	C
normal control733	A	A	C	A	A	A	C	C	T	T	A	G	C	A	G	C
normal control734	A	A	A	A	G	A	C	C	T	T	A	G	C	A	G	C
normal control735	A	G	C	A	G	A	C	T	T	C	A	G	C	C	C	C
normal control736	A	A	C	C	A	A	C	C	T	T	A	A	A	A	G	G
normal control737	A	G	A	A	G	A	C	T	T	C	G	G	C	C	C	C
normal control738	A	G	A	A	G	A	C	T	T	C	A	A	C	A	C	C
normal control739	G	G	A	A	G	G	T	T	C	C	A	G	C	A	G	G
normal control740	G	G	A	A	G	G	T	T	C	C	A	A	C	A	G	C
normal control741	G	G	A	A	G	A	T	T	T	C	A	G	C	C	C	C
normal control742	A	A	C	A	A	A	C	C	T	T	A	G	C	A	G	C
normal control743	G	G	A	A	G	G	T	T	C	C	A	G	C	C	C	C
normal control744	A	G	A	A	G	A	C	T	T	C	A	A	A	A	G	G
normal control745	A	G	C	A	G	A	C	T	T	C	A	A	C	C	C	C
normal control746	G	G	A	A	G	G	T	T	C	C	A	G	C	C	C	C
normal control747	G	G	A	A	G	G	T	T	C	C	G	G	C	C	C	C
normal control748	G	G	A	A	G	G	T	T	C	C	A	A	A	A	G	G
normal control749	A	G	C	A	G	A	C	T	T	C	A	G	C	C	C	C
normal control750	A	A	C	A	A	A	C	C	T	T	A	A	A	A	G	C
normal control751	A	A	C	A	A	A	C	C	T	T	A	G	C	C	C	C
normal control752	G	G	A	A	G	G	T	T	C	C	A	G	C	C	C	C
normal control753	A	G	C	A	A	A	C	T	T	C	A	G	C	A	G	C
normal control754	A	G	C	A	A	A	C	T	T	C	A	A	C	A	G	C
normal control755	A	A	C	C	A	A	C	C	T	T	G	G	C	C	C	C
normal control756	A	A	C	A	A	A	C	C	T	T	A	G	C	A	G	C
normal control757	G	G	A	A	G	G	T	T	C	C	G	G	C	C	C	C
normal control758	A	G	A	A	G	G	C	T	T	C	G	G	C	C	C	C
normal control759	A	G	C	A	G	A	C	T	T	C	A	G	C	A	G	C
normal control760	A	G	C	A	G	A	C	T	T	C	G	G	C	C	C	C
normal control761	G	G	A	A	G	G	T	T	C	C	G	G	C	C	C	C
normal control762	A	A	C	C	A	A	C	C	T	T	G	G	C	C	C	C
normal control763	A	A	C	A	A	A	C	C	T	T	A	G	C	C	C	C
normal control764	A	G	A	A	G	A	C	T	T	C	A	G	C	A	G	C
normal control765	A	A	C	A	A	A	C	C	T	T	A	G	C	A	G	C
normal control766	A	G	C	A	G	A	C	T	T	C	A	G	C	A	G	C
normal control767	A	G	A	A	G	A	C	T	T	C	G	G	C	C	C	C
normal control768	A	G	A	A	G	A	C	T	T	C	A	A	C	A	G	C
normal control769	A	A	C	C	A	A	C	C	T	T	A	A	C	A	G	C
normal control770	A	A	C	A	A	A	C	C	T	T	A	G	C	C	C	C
normal control771	A	A	C	A	A	A	C	C	T	T	G	G	C	C	C	C
normal control772	A	A	C	A	A	A	C	C	T	T	A	G	C	A	G	C
normal control773	G	G	A	A	G	G	T	T	C	C	G	G	C	C	C	C
normal control774	A	A	C	C	A	A	C	C	T	T	A	G	C	A	C	C
normal control775	A	G	A	A	G	A	C	C	T	C	A	G	C	C	C	C
normal control776	A	G	C	A	G	A	C	T	T	C	A	G	C	C	C	C
normal control777	A	G	A	A	A	A	C	T	T	C	G	G	C	A	C	C
normal control778	A	A	C	C	A	A	C	C	T	T	A	G	C	A	G	C
normal control779	A	A	C	C	A	A	C	C	T	T	A	G	C	A	G	C
normal control780	A	G	C	A	G	A	C	T	T	C	A	A	C	A	G	C
normal control781	A	A	C	A	A	A	C	C	T	T	A	A	A	A	G	G
normal control782	A	G	C	A	A	A	C	T	T	C	A	G	C	A	G	C
normal control783	A	G	A	A	G	A	C	T	T	C	A	G	C	A	C	C
normal control784	A	G	A	A	G	A	C	T	T	C	A	G	C	A	G	C
normal control785	A	A	C	A	A	A	C	C	T	T	A	A	A	A	G	C
normal control786	A	G	C	A	A	A	C	C	T	T	G	G	C	C	C	C
normal control787	A	A	A	A	A	A	C	C	T	T	G	G	C	C	C	C
normal control788	A	A	A	A	A	A	C	C	T	T	A	G	C	A	C	C
normal control789	A	A	C	C	A	A	C	C	T	T	G	G	C	C	C	C
normal control790	A	G	A	A	A	A	C	T	T	T	A	G	C	C	C	C
normal control791	A	G	A	A	G	A	C	T	T	C	A	A	C	C	C	C
normal control792	A	A	A	A	A	A	C	C	T	T	A	G	C	C	C	C
normal control793	A	A	C	A	A	A	C	C	T	T	A	G	C	A	G	C
normal control794	A	A	C	A	A	A	C	C	T	T	A	G	C	C	C	C
normal control795	A	G	A	A	G	G	T	T	C	C	A	G	C	C	G	C
normal control796	A	G	A	A	A	A	C	T	T	T	A	A	A	A	G	G
normal control797	A	G	C	A	G	A	C	T	T	C	A	G	C	A	G	C
normal control798	A	G	A	A	G	A	C	T	T	C	G	G	C	C	C	C
normal control799	G	G	A	A	G	G	T	T	C	C	G	G	C	C	C	C
normal control800	A	G	A	A	G	A	C	T	T	C	A	G	C	A	G	C
normal control801	A	G	A	A	G	A	C	T	T	C	A	G	C	C	C	C
normal control802	A	A	C	C	A	A	C	C	T	T	A	A	C	C	C	C
normal control803	G	G	A	A	G	G	T	T	C	C	A	G	C	A	G	C
normal control804	G	G	A	A	G	G	T	T	C	C	G	G	C	C	C	C
normal control805	A	A	C	A	A	A	C	C	T	T	A	G	A	A	G	C
normal control806	A	G	A	A	A	A	C	T	T	C	A	A	C	A	G	C
normal control807	A	A	C	A	A	A	C	C	T	T	A	G	C	A	C	C
normal control808	A	G	C	A	G	A	C	T	T	C	A	G	C	C	C	C
normal control809	A	A	C	A	A	A	C	C	T	T	A	G	C	A	G	G
normal control810	A	A	C	C	A	A	C	C	T	T	G	G	C	C	C	C
normal control811	A	A	C	A	A	A	C	C	T	T	A	G	C	A	G	C
normal control812	A	G	C	A	A	A	C	T	T	C	A	G	C	A	G	C
normal control813	A	G	C	A	G	A	C	T	T	C	A	G	C	C	C	C
normal control814	A	G	C	A	G	A	C	T	T	C	G	G	C	C	C	C
normal control815	A	G	C	C	A	A	C	T	T	C	G	G	C	C	C	C
normal control816	A	A	C	A	G	A	C	C	T	T	A	G	C	A	G	G
normal control817	A	G	C	A	G	A	C	T	T	C	A	A	A	A	G	G
normal control818	G	G	A	A	G	G	T	T	C	C	A	G	C	A	G	C
normal control819	G	G	A	A	G	G	T	T	C	C	A	A	C	C	C	C
normal control820	A	G	A	A	A	A	C	T	T	C	G	G	C	C	C	C
normal control821	G	G	C	A	A	A	C	T	T	C	G	G	C	C	C	C
normal control822	A	G	A	A	G	A	C	T	T	C	G	G	C	C	C	C
normal control823	G	G	A	A	G	G	T	T	C	C	A	G	C	A	G	C
normal control824	G	G	A	A	G	A	T	T	T	C	G	G	C	C	C	C
normal control825	A	G	A	A	G	A	C	T	T	C	A	G	A	A	G	G
normal control826	A	G	A	A	G	A	C	T	T	C	G	G	C	C	C	C
normal control827	A	A	C	A	A	A	C	C	T	T	A	G	C	C	C	C
normal control828	A	G	C	A	A	A	C	T	T	C	A	A	C	A	G	C
normal control829	A	A	C	A	A	A	C	C	T	T	A	G	C	A	G	C
normal control830	A	G	C	A	A	A	C	T	T	C	A	G	C	C	C	C
normal control831	G	G	A	A	G	A	T	T	T	C	A	G	C	A	G	C
normal control832	A	G	A	A	A	A	C	T	T	T	G	G	C	C	C	C
normal control833	G	G	A	A	G	A	T	T	T	C	A	G	C	A	G	C
normal control834	G	G	A	A	G	A	T	T	C	C	A	G	C	A	G	C
